# Supplementary material for: Comparative LC‐MS Proteomics of Quinoa Grains: Evaluation of Bioactivity and Health Benefits by Combining In Silico Techniques With In Vitro Assays on Colorectal Adenocarcinoma Cells
Source: Mol Nutr Food Res. 2025 May 23;69(14):e70125. doi: 10.1002/mnfr.70125 (PMC12280847; doi:10.1002/mnfr.70125)
Supplement: Supplementary file 1 — Supporting information [file MNFR-69-e70125-s002.xlsx]

## Sheet: Supplementary Table S1
Supplementary Table S1. NCBI protein database of plant-derived RIPs (2,877 entries).
1. ricin D Ile+A3:BH11499 chain
265 aa protein
0408164A GI:223026
2. trichosanthin
213 aa protein
1011164A GI:224142
3. trichosanthin
224 aa protein
1102161A GI:224330
4. translation inhibitor II
280 aa protein
1303209A GI:225420
5. abrin a A
250 aa protein
1406189A GI:226012
6. saporin S0-6
253 aa protein
1616172A GI:227174
7. momordin a (ribosome-inactivating protein)
250 aa protein
1918208A GI:448905
8. pokeweed antiviral protein
292 aa protein
1922356A GI:737474
9. Chain A, ABRIN-A
251 aa protein
1ABR_A GI:999849
10. Chain A, ALPHA-MOMORCHARIN
246 aa protein
1AHA_A GI:157829879
11. Chain A, ALPHA-MOMORCHARIN
246 aa protein
1AHB_A GI:157829880
12. Chain A, ALPHA-MOMORCHARIN
246 aa protein
1AHC_A GI:157829881
13. Chain A, POKEWEED ANTIVIRAL PROTEIN
266 aa protein
1APA_A GI:157830007
14. Chain A, Protein (ricin)
267 aa protein
1BR5_A GI:3660105
15. Chain A, Protein (ricin)
268 aa protein
1BR6_A GI:3660106
16. Chain Y, BRYODIN I
248 aa protein
1BRY_Y GI:2981956
17. Chain Z, BRYODIN I
248 aa protein
1BRY_Z GI:2981957
18. Chain A, Protein (ribosome-inactivating Protein Type Ii)
241 aa protein
1CE7_A GI:7546437
19. Chain B, Protein (ribosome-inactivating Protein Type Ii)
255 aa protein
1CE7_B GI:7546438
20. Chain A, PROTEIN (BETA-MOMORCHARIN)
249 aa protein
1CF5_A GI:5542170
21. Chain B, PROTEIN (BETA-MOMORCHARIN)
249 aa protein
1CF5_B GI:5542171
22. Chain A, POKEWEED ANTIVIRAL PROTEIN
262 aa protein
1D6A_A GI:6730250
23. Chain B, POKEWEED ANTIVIRAL PROTEIN
262 aa protein
1D6A_B GI:6730251
24. Chain A, Alpha-momorcharin
263 aa protein
1F8Q_A GI:9955124
25. Chain A, PROTEIN (LECTIN 1 A CHAIN)
234 aa protein
1GGP_A GI:29726210
26. Chain B, PROTEIN (LECTIN 1 B CHAIN)
254 aa protein
1GGP_B GI:29726211
27. Chain A, Antiviral Protein S
261 aa protein
1GIK_A GI:37926379
28. Chain A, RIBOSOME-INACTIVATING PROTEIN ALPHA-TRICHOSANTHIN
248 aa protein
1GIS_A GI:31615300
29. Chain A, RIBOSOME-INACTIVATING PROTEIN ALPHA-TRICHOSANTHIN
247 aa protein
1GIU_A GI:31615301
30. Chain A, Ebulin
254 aa protein
1HWM_A GI:13096426
31. Chain B, Ebulin
266 aa protein
1HWM_B GI:13096427
32. Chain A, Ebulin
254 aa protein
1HWN_A GI:13096428
33. Chain B, Ebulin
266 aa protein
1HWN_B GI:13096429
34. Chain A, Ebulin
254 aa protein
1HWO_A GI:13096430
35. Chain B, Ebulin
266 aa protein
1HWO_B GI:13096431
36. Chain A, Ebulin
254 aa protein
1HWP_A GI:13096432
37. Chain B, Ebulin
266 aa protein
1HWP_B GI:13096433
38. Chain A, RICIN
263 aa protein
1IFT_A GI:157831449
39. Chain A, RICIN
263 aa protein
1IFU_A GI:157831450
40. Chain A, Ricin A Chain
267 aa protein
1IL3_A GI:18655834
41. Chain A, Ricin A Chain
267 aa protein
1IL4_A GI:18655835
42. Chain A, Ricin A Chain
267 aa protein
1IL5_A GI:18655836
43. Chain B, Ricin A Chain
267 aa protein
1IL5_B GI:18655837
44. Chain A, Ricin A Chain
267 aa protein
1IL9_A GI:18655838
45. Chain A, Antiviral protein S
261 aa protein
1J1Q_A GI:42542984
46. Chain A, Antiviral Protein S
261 aa protein
1J1R_A GI:42542985
47. Chain A, Antiviral Protein S
261 aa protein
1J1S_A GI:42542986
48. Chain B, Trichosanthin delta C7
248 aa protein
1J4G_B GI:16975118
49. Chain C, Trichosanthin delta C7
248 aa protein
1J4G_C GI:16975119
50. Chain D, Trichosanthin delta C7
248 aa protein
1J4G_D GI:16975120
51. Chain A, Dianthin 30
254 aa protein
1LPC_A GI:49258316
52. Chain A, Dianthin 30
254 aa protein
1LPD_A GI:49258317
53. Chain A, mistletoe lectin I A chain
254 aa protein
1M2T_A GI:33357310
54. Chain B, mistletoe lectin I B chain
263 aa protein
1M2T_B GI:33357311
55. Chain A, MOMORDIN
246 aa protein
1MOM_A GI:157832029
56. Chain A, ALPHA-MOMORCHARIN
263 aa protein
1MRG_A GI:425684916
57. Chain A, ALPHA-MOMORCHARIN
263 aa protein
1MRH_A GI:449118618
58. Chain A, ALPHA-MOMORCHARIN
263 aa protein
1MRI_A GI:253723009
59. Chain A, ALPHA-TRICHOSANTHIN
247 aa protein
1MRJ_A GI:449117728
60. Chain A, ALPHA-TRICHOSANTHIN
247 aa protein
1MRK_A GI:402715433
61. Chain A, b-luffin
247 aa protein
1NIO_A GI:34810785
62. Chain A, Ribosome-inactivating protein alpha-trichosanthin
248 aa protein
1NLI_A GI:28374046
63. Chain A, RICIN A CHAIN
267 aa protein
1OBT_A GI:157832525
64. Chain A, Mistletoe Lectin I
249 aa protein
1OQL_A GI:33357769
65. Chain B, Mistletoe Lectin I
263 aa protein
1OQL_B GI:33357770
66. Chain B, POKEWEED ANTIVIRAL PROTEIN
262 aa protein
1PAF_B GI:494425
67. Chain A, Pokeweed Antiviral Protein
262 aa protein
1PAG_A GI:494426
68. Chain B, Pokeweed Antiviral Protein
262 aa protein
1PAG_B GI:494427
69. Chain A, Himalayan mistletoe ribosome-inactivating protein
240 aa protein
1PC8_A GI:50513275
70. Chain B, Himalayan mistletoe ribosome-inactivating protein
255 aa protein
1PC8_B GI:50513276
71. Chain A, lectin I A chain
249 aa protein
1PUM_A GI:50513315
72. Chain B, lectin I B chain
263 aa protein
1PUM_B GI:50513316
73. Chain A, lectin I A chain
249 aa protein
1PUU_A GI:50513317
74. Chain B, lectin I B chain
263 aa protein
1PUU_B GI:50513318
75. Chain A, POKEWEED ANTIVIRAL PROTEIN
262 aa protein
1QCG_A GI:6137531
76. Chain B, POKEWEED ANTIVIRAL PROTEIN
262 aa protein
1QCG_B GI:6137532
77. Chain A, POKEWEED ANTIVIRAL PROTEIN
262 aa protein
1QCI_A GI:6137533
78. Chain B, POKEWEED ANTIVIRAL PROTEIN
262 aa protein
1QCI_B GI:6137534
79. Chain A, POKEWEED ANTIVIRAL PROTEIN
262 aa protein
1QCJ_A GI:6137535
80. Chain B, POKEWEED ANTIVIRAL PROTEIN
262 aa protein
1QCJ_B GI:6137536
81. Chain A, Trichosanthin
247 aa protein
1QD2_A GI:7766991
82. Chain A, Protein (n-glycosidase)
253 aa protein
1QI7_A GI:8569288
83. Chain A, Antiviral protein DAP-30
255 aa protein
1RL0_A GI:58176601
84. Chain A, RICIN
268 aa protein
1RTC_A GI:157833751
85. Chain C, Agglutinin
262 aa protein
1RZO_C GI:58176692
86. Chain A, TRICHOSANTHIN
247 aa protein
1TCS_A GI:157833913
87. Chain A, Himalayan mistletoe ribosome-inactivating protein
240 aa protein
1TFM_A GI:51247662
88. Chain B, Himalayan mistletoe ribosome-inactivating protein
255 aa protein
1TFM_B GI:51247663
89. Chain A, Beta-galactoside-specific lectin 4
240 aa protein
1YF8_A GI:62738635
90. Chain B, Beta-galactoside-specific lectin 4
255 aa protein
1YF8_B GI:62738636
91. antiviral protein II
310 aa protein
2014245A GI:744158
92. trichosanthin
270 aa protein
2019502A GI:1090860
93. ribosome-inactivating protein
278 aa protein
2111429A GI:1096509
94. NeuAc-gal/GalNAc-binding lectin
570 aa protein
2206328A GI:1587207
95. agglutinin V
563 aa protein
2210286A GI:1589093
96. Chain A, CHARYBDIN
257 aa protein
2B7U_A GI:110590853
97. Chain A, ENDOCHITINASE (26 KD)
243 aa protein
2BAA_A GI:157834680
98. Chain A, Ribosome-inactivating protein
234 aa protein
2G5X_A GI:134104362
99. Chain A, RIBOSOME-INACTIVATING PROTEIN ALPHA-TRICHOSANTHIN
247 aa protein
2JDL_A GI:167013208
100. Chain B, RIBOSOME-INACTIVATING PROTEIN ALPHA-TRICHOSANTHIN
247 aa protein
2JDL_B GI:167013209
101. Chain A, Ribosome-inactivating Protein Alpha-trichosanthin
247 aa protein
2JJR_A GI:219109160
102. Chain A, Ribosome-inactivating protein
248 aa protein
2K6H_A GI:254220828
103. Chain A, Ribosome-inactivating protein luffin P1
43 aa protein
2L37_A GI:319443268
104. Chain A, Protein (ribosome-inactivating Protein Type Ii)
241 aa protein
2MLL_A GI:7546502
105. Chain B, Protein (ribosome-inactivating Protein Type Ii)
255 aa protein
2MLL_B GI:7546503
106. Chain A, Luffaculin 1
241 aa protein
2OQA_A GI:149242671
107. Chain B, Luffaculin 1
241 aa protein
2OQA_B GI:149242672
108. Chain A, Ricin A chain
268 aa protein
2P8N_A GI:160877710
109. Chain A, Ricin (EC 3.2.2.22)
268 aa protein
2PJO_A GI:160877715
110. Chain A, Ribosome-inactivating protein 3
265 aa protein
2PQG_A GI:168177068
111. Chain B, Ribosome-inactivating protein 3
265 aa protein
2PQG_B GI:168177069
112. Chain A, Ribosome-inactivating protein 3
243 aa protein
2PQI_A GI:167744903
113. Chain B, Ribosome-inactivating protein 3
243 aa protein
2PQI_B GI:167744904
114. Chain C, Ribosome-inactivating protein 3
243 aa protein
2PQI_C GI:167744905
115. Chain A, Ribosome-inactivating protein 3
243 aa protein
2PQJ_A GI:167744906
116. Chain B, Ribosome-inactivating protein 3
243 aa protein
2PQJ_B GI:167744907
117. Chain C, Ribosome-inactivating protein 3
243 aa protein
2PQJ_C GI:167744908
118. Chain A, Agglutinin-1 A chain
260 aa protein
2Q3N_A GI:151567937
119. Chain B, Agglutinin-1 B chain
267 aa protein
2Q3N_B GI:151567938
120. Chain A, Pokeweed Antiviral Protein
261 aa protein
2Q8W_A GI:190613367
121. Chain A, Ribosome-inactivating protein PD-L4
261 aa protein
2QES_A GI:168988689
122. Chain A, Ribosome-inactivating protein PD-L4
261 aa protein
2QET_A GI:168988690
123. Chain A, Ricin A chain
268 aa protein
2R2X_A GI:160877753
124. Chain A, Ricin A chain (EC 3.2.2.22)
268 aa protein
2R3D_A GI:160877755
125. Chain A, Beta-galactoside-specific lectin 1
254 aa protein
2R9K_A GI:159795428
126. Chain A, RICIN A CHAIN
267 aa protein
2VC4_A GI:158431181
127. Chain A, TYPE 2 RIBOSOME-INACTIVATING PROTEIN CINNAMOMIN III
570 aa protein
2VLC_A GI:223365705
128. Chain B, TYPE 2 RIBOSOME-INACTIVATING PROTEIN CINNAMOMIN III
570 aa protein
2VLC_B GI:223365706
129. Chain A, Ribosome-inactivating Protein Alpha-trichosanthin
248 aa protein
2VS6_A GI:219109183
130. Chain B, Ribosome-inactivating Protein Alpha-trichosanthin
248 aa protein
2VS6_B GI:219109184
131. Chain A, Ribosome-inactivating protein PD-L4
261 aa protein
2Z4U_A GI:168988846
132. Chain A, Ribosome-inactivating protein PD-L4
261 aa protein
2Z53_A GI:168988847
133. Chain A, Agglutinin-1 chain A
258 aa protein
2ZR1_A GI:256599533
134. Chain B, Agglutinin-1 chain B
267 aa protein
2ZR1_B GI:256599534
135. Chain C, Agglutinin-1 chain A
258 aa protein
2ZR1_C GI:256599535
136. Chain D, Agglutinin-1 chain B
267 aa protein
2ZR1_D GI:256599536
137. Chain A, cucurmosin
245 aa protein
3BWH_A GI:209156420
138. Chain A, Agglutinin II
258 aa protein
3C9Z_A GI:215261162
139. Chain A, Agglutinin II
258 aa protein
3CA0_A GI:215261163
140. Chain A, Agglutinin II
258 aa protein
3CA1_A GI:215261164
141. Chain A, Agglutinin II
258 aa protein
3CA3_A GI:215261165
142. Chain A, Agglutinin II
258 aa protein
3CA4_A GI:215261166
143. Chain A, Agglutinin II
258 aa protein
3CA5_A GI:215261167
144. Chain A, Agglutinin II
258 aa protein
3CA6_A GI:225698168
145. Chain A, Agglutinin II
258 aa protein
3CAH_A GI:215261169
146. Chain A, rRNA N-glycosidase
248 aa protein
3CTK_A GI:189096231
147. Chain A, Ribosome-inactivating protein PD-L1/PD-L2
261 aa protein
3H5K_A GI:261278710
148. Chain B, Ribosome-inactivating protein PD-L1/PD-L2
261 aa protein
3H5K_B GI:261278711
149. Chain A, Ricin
268 aa protein
3HIO_A GI:270346548
150. Chain A, Vacuolar saporin
345 aa protein
3HIQ_A GI:294979889
151. Chain B, Vacuolar saporin
345 aa protein
3HIQ_B GI:294979890
152. Chain A, Vacuolar saporin
259 aa protein
3HIS_A GI:294979891
153. Chain B, Vacuolar saporin
259 aa protein
3HIS_B GI:294979892
154. Chain A, Vacuolar saporin
259 aa protein
3HIT_A GI:294979893
155. Chain B, Vacuolar saporin
259 aa protein
3HIT_B GI:294979894
156. Chain A, Vacuolar saporin
259 aa protein
3HIV_A GI:294979895
157. Chain B, Vacuolar saporin
259 aa protein
3HIV_B GI:294979896
158. Chain A, Vacuolar saporin
259 aa protein
3HIW_A GI:294979897
159. Chain B, Vacuolar saporin
259 aa protein
3HIW_B GI:294979898
160. Chain A, Ribosome-inactivating protein gelonin
251 aa protein
3KTZ_A GI:284794099
161. Chain B, Ribosome-inactivating protein gelonin
251 aa protein
3KTZ_B GI:284794100
162. Chain A, Ribosome-inactivating protein gelonin
251 aa protein
3KU0_A GI:284794101
163. Chain B, Ribosome-inactivating protein gelonin
251 aa protein
3KU0_B GI:284794102
164. Chain A, Ribosome-inactivating protein PD-L1/PD-L2
261 aa protein
3LE7_A GI:294662500
165. Chain B, Ribosome-inactivating protein PD-L1/PD-L2
261 aa protein
3LE7_B GI:294662501
166. Chain A, Ribosome inactivating protein
246 aa protein
3MRW_A GI:299689271
167. Chain A, Ribosome inactivating protein
246 aa protein
3MRY_A GI:299689273
168. Chain A, Ribosome inactivating type 1 protein
275 aa protein
3MVG_A GI:334359163
169. Chain B, Ribosome inactivating type 1 protein
275 aa protein
3MVG_B GI:334359164
170. Chain A, Ribosome-inactivating protein momordin I
246 aa protein
3MY6_A GI:302148811
171. Chain A, Ribosome inactivating protein
246 aa protein
3N1D_A GI:299689334
172. Chain A, Ribosome inactivating protein
246 aa protein
3N1N_A GI:300508729
173. Chain A, Ribosome inactivating protein
246 aa protein
3N2D_A GI:301598646
174. Chain A, Ribosome inactivating protein
246 aa protein
3N31_A GI:299856870
175. Chain A, Ribosome inactivating protein
246 aa protein
3N3X_A GI:299856871
176. Chain A, Ribosome inactivating protein
246 aa protein
3N5D_A GI:299856877
177. Chain A, Ribosome inactivating protein
246 aa protein
3NFM_A GI:299856908
178. Chain A, Ribosome inactivating protein
246 aa protein
3NJS_A GI:300508768
179. Chain A, Ribosome inactivating protein
246 aa protein
3NX9_A GI:302148900
180. Chain X, Preproricin
258 aa protein
3PX9_X GI:340707815
181. Chain A, Ribosome inactivating protein
246 aa protein
3Q4P_A GI:317455539
182. Chain A, Ribosome inactivating protein
246 aa protein
3QJI_A GI:325534054
183. Chain A, Ribosome inactivating protein
246 aa protein
3RL9_A GI:332639920
184. Chain A, Ricin
267 aa protein
3RTI_A GI:345110879
185. Chain A, Ricin A chain
267 aa protein
3RTJ_A GI:345110882
186. Chain A, Ribosome inactivating protein
246 aa protein
3S9Q_A GI:339717670
187. Chain A, Ribosome inactivating protein
246 aa protein
3SJ6_A GI:342351160
188. Chain A, Ribosome inactivating protein
246 aa protein
3U6T_A GI:357380756
189. Chain A, Ribosome inactivating protein
246 aa protein
3U6Z_A GI:359546131
190. Chain A, Ribosome inactivating protein
246 aa protein
3U70_A GI:359546132
191. Chain A, Ribosome inactivating protein
246 aa protein
3U8F_A GI:357380765
192. Chain A, Ribosome inactivating protein
246 aa protein
3V14_A GI:367460262
193. Chain A, Ribosome inactivating protein
246 aa protein
3V2K_A GI:372467109
194. Chain A, rRNA N-glycosidase
246 aa protein
4DWM_A GI:379318692
195. Chain A, rRNA N-glycosidase
246 aa protein
4EMF_A GI:385867887
196. Chain A, rRNA N-glycosidase
246 aa protein
4EMR_A GI:385867892
197. Chain A, Ricin
267 aa protein
4ESI_A GI:410562810
198. Chain A, Ribosome inactivating protein
246 aa protein
4F9N_A GI:392311878
199. Chain A, Protein synthesis inhibitor I
282 aa protein
4FB9_A GI:410562855
200. Chain B, Protein synthesis inhibitor I
282 aa protein
4FB9_B GI:410562856
201. Chain C, Protein synthesis inhibitor I
282 aa protein
4FB9_C GI:410562857
202. Chain D, Protein synthesis inhibitor I
282 aa protein
4FB9_D GI:410562858
203. Chain A, Protein synthesis inhibitor I
282 aa protein
4FBA_A GI:410562859
204. Chain B, Protein synthesis inhibitor I
282 aa protein
4FBA_B GI:410562860
205. Chain C, Protein synthesis inhibitor I
282 aa protein
4FBA_C GI:410562861
206. Chain D, Protein synthesis inhibitor I
282 aa protein
4FBA_D GI:410562862
207. Chain A, Protein synthesis inhibitor I
282 aa protein
4FBB_A GI:410562863
208. Chain B, Protein synthesis inhibitor I
282 aa protein
4FBB_B GI:410562864
209. Chain C, Protein synthesis inhibitor I
282 aa protein
4FBB_C GI:410562865
210. Chain D, Protein synthesis inhibitor I
282 aa protein
4FBB_D GI:410562866
211. Chain A, Protein synthesis inhibitor I
282 aa protein
4FBC_A GI:410562867
212. Chain B, Protein synthesis inhibitor I
282 aa protein
4FBC_B GI:410562868
213. Chain C, Protein synthesis inhibitor I
282 aa protein
4FBC_C GI:410562869
214. Chain D, Protein synthesis inhibitor I
282 aa protein
4FBC_D GI:410562870
215. Chain A, Protein synthesis inhibitor I
281 aa protein
4FBH_A GI:410562871
216. Chain A, rRNA N-glycosidase
246 aa protein
4FXA_A GI:400261320
217. Chain A, rRNA N-glycosidase
246 aa protein
4FZ9_A GI:400977521
218. Chain A, rRNA N-glycosidase
246 aa protein
4GUW_A GI:404313021
219. Chain A, rRNA N-glycosidase
246 aa protein
4H0Z_A GI:407944021
220. Chain A, rRNA N-glycosidase
246 aa protein
4HOA_A GI:411024512
221. Chain A, LECTIN
41 aa protein
4HR6_A GI:529281105
222. Chain B, LECTIN
206 aa protein
4HR6_B GI:529281106
223. Chain C, LECTIN
264 aa protein
4HR6_C GI:529281107
224. Chain X, Ricin
267 aa protein
4HUO_X GI:433286848
225. Chain X, Ricin
267 aa protein
4HUP_X GI:433286849
226. Chain A, Ricin
268 aa protein
4HV3_A GI:433286850
227. Chain X, Ricin
267 aa protein
4HV7_X GI:433286851
228. Chain A, rRNA N-glycosidase
246 aa protein
4I47_A GI:429544661
229. Chain A, rRNA N-glycosidase
246 aa protein
4JTB_A GI:480312338
230. Chain A, rRNA N-glycosidase
246 aa protein
4JTP_A GI:480312339
231. Chain A, rRNA N-glycosidase
246 aa protein
4K2Z_A GI:485602214
232. Chain A, rRNA N-glycosidase
246 aa protein
4KL4_A GI:507043503
233. Chain A, rRNA N-glycosidase
246 aa protein
4KMK_A GI:507043508
234. Chain A, rRNA N-glycosidase
246 aa protein
4KPV_A GI:508123982
235. Chain I, Ricin
267 aa protein
4KUC_I GI:524934982
236. Chain A, rRNA N-glycosidase
246 aa protein
4KWN_A GI:512125804
237. Chain A, rRNA N-glycosidase
246 aa protein
4L66_A GI:514830196
238. Chain C, Ricin
261 aa protein
4LGP_C GI:651207632
239. Chain C, Ricin
260 aa protein
4LHQ_C GI:651207642
240. Chain A, rRNA N-glycosidase
246 aa protein
4LRO_A GI:529281310
241. Chain A, rRNA N-glycosidase
246 aa protein
4LT4_A GI:529281314
242. Chain A, rRNA N-glycosidase
246 aa protein
4LWX_A GI:534286781
243. Chain A, rRNA N-glycosidase
246 aa protein
4M5A_A GI:534286833
244. Chain A, Ricin A chain
268 aa protein
4MX1_A GI:574451281
245. Chain X, Ricin A chain
268 aa protein
4MX5_X GI:574451284
246. Chain A, rRNA N-glycosidase
246 aa protein
4O0O_A GI:570359823
247. Chain A, rRNA N-glycosidase
246 aa protein
4O4Q_A GI:570359830
248. Chain A, rRNA N-glycosidase
246 aa protein
4O8E_A GI:575403586
249. Chain A, Ricin
279 aa protein
4Q2V_A GI:808042923
250. Chain A, Ribosome inactivating protein
246 aa protein
4Q9F_A GI:641390186
251. Chain A, Ribosome inactivating protein
246 aa protein
4RZJ_A GI:747155333
252. Chain A, Ribosome inactivating protein
246 aa protein
4XY7_A GI:929984789
253. Chain B, Ribosome-inactivating protein momordin I
246 aa protein
4YP2_B GI:822599558
254. Chain A, rRNA N-glycosidase
247 aa protein
4Z8S_A GI:1009083353
255. Chain B, rRNA N-glycosidase
261 aa protein
4Z8S_B GI:1009083354
256. Chain A, Ricin
258 aa protein
4Z9K_A GI:1047462873
257. Chain A, rRNA N-glycosidase
247 aa protein
4Z9W_A GI:1009083355
258. Chain B, rRNA N-glycosidase
261 aa protein
4Z9W_B GI:1009083356
259. Chain A, rRNA N-glycosidase
247 aa protein
4ZA3_A GI:1009083357
260. Chain B, rRNA N-glycosidase
260 aa protein
4ZA3_B GI:1009083358
261. Chain A, rRNA N-glycosidase
247 aa protein
4ZBV_A GI:1009083365
262. Chain B, rRNA N-glycosidase
261 aa protein
4ZBV_B GI:1009083366
263. Chain A, rRNA N-glycosidase
247 aa protein
4ZFU_A GI:1009083367
264. Chain B, rRNA N-glycosidase
261 aa protein
4ZFU_B GI:1009083368
265. Chain A, rRNA N-glycosidase
247 aa protein
4ZFW_A GI:1009083369
266. Chain B, rRNA N-glycosidase
261 aa protein
4ZFW_B GI:1009083370
267. Chain A, rRNA N-glycosidase
247 aa protein
4ZFY_A GI:1009083371
268. Chain B, rRNA N-glycosidase
261 aa protein
4ZFY_B GI:1009083372
269. Chain A, rRNA N-glycosidase
247 aa protein
4ZGR_A GI:1009083375
270. Chain B, rRNA N-glycosidase
261 aa protein
4ZGR_B GI:1009083376
271. Chain A, rRNA N-glycosidase
247 aa protein
4ZLB_A GI:1009083381
272. Chain B, rRNA N-glycosidase
261 aa protein
4ZLB_B GI:1009083382
273. Chain A, Ribosome inactivating protein
246 aa protein
4ZT8_A GI:827343328
274. Chain A, Ribosome inactivating protein
246 aa protein
4ZU0_A GI:827343330
275. Chain A, Ribosome inactivating protein
246 aa protein
4ZZ6_A GI:829581827
276. Chain A, Ricin
261 aa protein
5BOZ_A GI:1111651833
277. Chain B, Ricin
261 aa protein
5BOZ_B GI:1111651835
278. Chain C, Ricin
261 aa protein
5BOZ_C GI:1111651837
279. Chain D, Ricin
261 aa protein
5BOZ_D GI:1111651839
280. Chain E, Ricin
261 aa protein
5BOZ_E GI:1111651841
281. Chain F, Ricin
261 aa protein
5BOZ_F GI:1111651843
282. Chain B, Ribosome-inactivating protein momordin I
246 aa protein
5CF9_B GI:901696022
283. Chain A, Ribosome inactivating protein
246 aa protein
5CIX_A GI:914685147
284. Chain A, Ribosome inactivating protein
246 aa protein
5CSO_A GI:914685191
285. Chain A, Ribosome inactivating protein
246 aa protein
5CST_A GI:914685194
286. Chain A, Ricin
275 aa protein
5DDZ_A GI:1062512242
287. Chain A, Ribosome inactivating protein
246 aa protein
5GM7_A GI:1048349059
288. Chain A, Ricin
301 aa protein
5GU4_A GI:1096116126
289. Chain B, Ricin
301 aa protein
5GU4_B GI:1096116127
290. Chain A, Ribosome inactivating protein
246 aa protein
5GZ7_A GI:1092402636
291. Chain A, Ribosome inactivating protein
246 aa protein
5ILW_A GI:1009084463
292. Chain A, Ribosome inactivating protein
246 aa protein
5ILX_A GI:1009084464
293. Chain A, Ricin
268 aa protein
5J56_A GI:1111652127
294. Chain A, Ricin
268 aa protein
5J57_A GI:1111652129
295. Chain B, Ricin
190 aa protein
5SV3_B GI:1085618430
296. Chain D, Ricin
190 aa protein
5SV3_D GI:1085618432
297. Chain A, Ricin
255 aa protein
5U4M_A GI:1312330855
298. Chain A, Ribosome inactivating protein
246 aa protein
5WV1_A GI:1134776590
299. Chain A, Lectin
41 aa protein
5Y42_A GI:1446211809
300. Chain B, Seed lectin
206 aa protein
5Y42_B GI:1446211810
301. Chain C, Seed lectin
264 aa protein
5Y42_C GI:1446211811
302. Chain D, Lectin
41 aa protein
5Y42_D GI:1446211812
303. Chain E, Seed lectin
206 aa protein
5Y42_E GI:1446211813
304. Chain F, Seed lectin
264 aa protein
5Y42_F GI:1446211814
305. Chain A, Ribosome inactivating protein
246 aa protein
5Y48_A GI:1248694007
306. Chain A, Seed lectin
41 aa protein
5Y97_A GI:1474891074
307. Chain B, Seed lectin
209 aa protein
5Y97_B GI:1474891075
308. Chain C, Seed lectin
264 aa protein
5Y97_C GI:1474891076
309. Chain A, Abrin A-chain
265 aa protein
5Z37_A GI:1547030318
310. Chain A, Abrin A-chain
265 aa protein
5Z3I_A GI:1547030319
311. Chain A, Abrin A-chain
265 aa protein
5Z3J_A GI:1547030320
312. Chain A, Ricin
268 aa protein
6CWG_A GI:1559970003
313. Chain C, Ricin
268 aa protein
6CWG_C GI:1559970005
314. Chain A, Ribosome-inactivating protein momordin I
286 aa protein
6LOQ_A GI:1950842759
315. Chain A, Ribosome-inactivating protein momordin I
286 aa protein
6LOR_A GI:1950842760
316. Chain A, Ribosome-inactivating protein momordin I
286 aa protein
6LOV_A GI:1950842761
317. Chain A, Ribosome-inactivating protein momordin I
286 aa protein
6LOW_A GI:1950842762
318. Chain A, Ribosome-inactivating protein momordin I
286 aa protein
6LOY_A GI:1950842763
319. Chain A, Ribosome-inactivating protein momordin I
286 aa protein
6LOZ_A GI:1950842764
320. Chain A, Ribosome-inactivating protein momordin I
286 aa protein
6LP0_A GI:1950842765
321. Chain A, Ribosome-inactivating protein luffin P1
47 aa protein
6O3S_A GI:1624687841
322. Chain B, Ricin A chain
257 aa protein
6OBG_B GI:1827515565
323. Chain A, Ricin A chain
257 aa protein
6OBO_A GI:1827515571
324. Chain B, Ricin A chain
257 aa protein
6OBO_B GI:1827515572
325. Chain A, Ricin A chain
265 aa protein
6OCA_A GI:1827515575
326. Chain B, Ricin A chain
265 aa protein
6OCA_B GI:1827515577
327. Chain C, Ricin A chain
258 aa protein
6OCD_C GI:1827515581
328. Chain A, Ricin
268 aa protein
6URW_A GI:1858696783
329. Chain A, Ricin
268 aa protein
6URX_A GI:1858696784
330. Chain A, Ricin
268 aa protein
6URY_A GI:1858696785
331. Chain B, Ricin
268 aa protein
6URY_B GI:1858696786
332. Chain A, Trichobakin
247 aa protein
6YTS_A GI:1839231608
333. Chain A, Trichobakin
248 aa protein
6Z1Y_A GI:1845940495
334. Chain B, Trichobakin
248 aa protein
6Z1Y_B GI:1845940496
335. Chain C, Trichobakin
248 aa protein
6Z1Y_C GI:1845940497
336. Chain D, Trichobakin
248 aa protein
6Z1Y_D GI:1845940498
337. Chain A, Ricin chain A
267 aa protein
7KBI_A GI:2076013666
338. Chain B, Ricin chain B
262 aa protein
7KBI_B GI:2076013667
339. Chain A, Ricin
267 aa protein
7KBK_A GI:2076013669
340. Chain B, Ricin
262 aa protein
7KBK_B GI:2076013670
341. Chain A, Ricin chain A
267 aa protein
7KC9_A GI:2076013672
342. Chain B, Ricin chain B
262 aa protein
7KC9_B GI:2076013673
343. Chain D, Ricin chain A
267 aa protein
7KC9_D GI:2076013675
344. Chain E, Ricin chain B
262 aa protein
7KC9_E GI:2076013676
345. Chain A, Ricin chain A
267 aa protein
7KD0_A GI:2076013678
346. Chain B, Ricin chain B
262 aa protein
7KD0_B GI:2076013679
347. Chain A, Ricin chain A
267 aa protein
7KD2_A GI:2076013681
348. Chain B, Ricin chain B
262 aa protein
7KD2_B GI:2076013682
349. Chain A, Ricin chain A
267 aa protein
7KDM_A GI:2076013684
350. Chain B, Ricin chain B
262 aa protein
7KDM_B GI:2076013685
351. Chain D, Ricin chain A
267 aa protein
7KDM_D GI:2076013687
352. Chain E, Ricin chain B
262 aa protein
7KDM_E GI:2076013688
353. Chain A, Ricin chain A
267 aa protein
7KDU_A GI:2076013690
354. Chain B, Ricin chain B
262 aa protein
7KDU_B GI:2076013691
355. Chain A, Ricin chain A
267 aa protein
7TGF_A GI:2315895767
356. Chain A, Ricin chain A
267 aa protein
7TGI_A GI:2315895769
357. Chain A, Ricin A chain
269 aa protein
7TH2_A GI:2315895771
358. Chain B, Ricin A chain
269 aa protein
7TH2_B GI:2315895772
359. Chain A, Ricin chain A
267 aa protein
7TH3_A GI:2315895775
360. gelonin
316 aa protein
AAA16312.1 GI:388634
361. abrin-a, partial
528 aa protein
AAA32624.1 GI:166295
362. abrin-b, partial
527 aa protein
AAA32625.1 GI:166297
363. abrin-d, partial
528 aa protein
AAA32626.1 GI:166299
364. ribosome-inactivating protein
281 aa protein
AAA32950.1 GI:167032
365. ribosome-inactivating protein, partial
117 aa protein
AAA32951.1 GI:167034
366. ribosome-inactivating protein
300 aa protein
AAA33453.1 GI:168451
367. ribosome-inactivating protein
304 aa protein
AAA33454.1 GI:168453
368. ribosome-inactivating protein
301 aa protein
AAA33508.1 GI:168610
369. prepro-agglutinin
564 aa protein
AAA33869.1 GI:169701
370. trichosanthin
289 aa protein
AAA34206.1 GI:170535
371. trichosanthin precursor
289 aa protein
AAA34207.1 GI:170537
372. trichosanthin, partial
270 aa protein
AAA70096.1 GI:847832
373. TAP-29=anti-HIV protein
45 aa protein
AAB19426.1 GI:233293
374. DAP 32=anti-HIV agent
60 aa protein
AAB20132.1 GI:237806
375. GAP 31=anti-HIV agent
55 aa protein
AAB20133.1 GI:237807
376. proricin A chain, partial
541 aa protein
AAB22582.1 GI:251804
377. agglutinin I, partial
540 aa protein
AAB22584.1 GI:251808
378. trichosanthin, TCS=single-chain ribosome-inactivating protein
247 aa protein
AAB22585.1 GI:251809
379. alpha-momorcharin, alpha-MMC=single-chain ribosome-inactivating protein
263 aa protein
AAB22586.1 GI:251810
380. ribosome-inactivating protein-related protein, partial
285 aa protein
AAB22587.1 GI:251812
381. saporin-6, partial
253 aa protein
AAB25863.1 GI:298763
382. ebulin 1 A-chain=nontoxic type 2 ribosome-inactivating protein {N-terminal}
25 aa protein
AAB27854.1 GI:409348
383. ebulin 1 B-chain=nontoxic type 2 ribosome-inactivating protein {N-terminal}
25 aa protein
AAB27855.1 GI:409349
384. gelonin=ribosome inactivating protein {N-terminal, major antigenic domain}
26 aa protein
AAB30090.1 GI:545735
385. N-acetyl-D-galactosamine-binding lectin subunit A=blood group A disaccharide-specific protein {N-terminal}
28 aa protein
AAB30580.1 GI:546437
386. trichosanthin
289 aa protein
AAB31048.1 GI:547149
387. petroglaucin 1=N-glycosidase type-1 ribosome-inactivating protein {N-terminal}
26 aa protein
AAB32922.1 GI:927614
388. petrograndin=N-glycosidase type-1 ribosome-inactivating protein {N-terminal}
20 aa protein
AAB32923.1 GI:927615
389. JIP60=60 kda jasmonate-induced protein
560 aa protein
AAB33361.1 GI:957249
390. RIP=27 kda ribosome-inactivating protein {N-terminal}
21 aa protein
AAB33365.1 GI:913524
391. RIP=29 kda ribosome-inactivating protein {N-terminal}
20 aa protein
AAB33366.1 GI:913525
392. ribosome-inactivating protein, RNA N-glycosidase, RIP {N-terminal}, partial
30 aa protein
AAB34220.1 GI:1000400
393. ribosome-inactivating protein, RNA N-glycosidase, RIP {N-terminal}
30 aa protein
AAB34221.1 GI:1000401
394. MAP30
286 aa protein
AAB35194.2 GI:7706789
395. ribosome inactivating protein precursor
563 aa protein
AAB39475.1 GI:1754981
396. gelonin
258 aa protein
AAB47013.1 GI:1839283
397. nigrin f A-chain=type 2 ribosome-inactivating protein/nigrin b homolog {N-terminal}
24 aa protein
AAB47158.1 GI:1839556
398. nigrin f B-chain=type 2 ribosome-inactivating protein/nigrin b homolog {N-terminal}
24 aa protein
AAB47159.1 GI:1839557
399. ribosome inactivating type 1 protein precursor
300 aa protein
AAB65773.1 GI:2138284
400. amarandin-S
284 aa protein
AAB67746.1 GI:1794259
401. amarandin-1, partial
251 aa protein
AAB93956.1 GI:2735656
402. polynucleotide:adenosine glycosidase
289 aa protein
AAB96824.1 GI:1773332
403. lectin precursor
320 aa protein
AAC15885.1 GI:2138271
404. ribosome inactivating protein precursor
563 aa protein
AAC15886.1 GI:2138273
405. ribosome-inactivating protein
278 aa protein
AAC41650.1 GI:496164
406. lectin precursor
570 aa protein
AAC49158.1 GI:1141773
407. precursor ribosome inactivating protein
565 aa protein
AAC49672.1 GI:1929495
408. precursor ribosome inactivating protein
566 aa protein
AAC49673.1 GI:1929497
409. Neu5Ac alpha-2,6-gal/galNAc-binding type 2 ribosome-inactivating protein precusor
569 aa protein
AAC49754.1 GI:1755082
410. ribosome inactivating type 1 protein precursor
300 aa protein
AAC49780.1 GI:2138282
411. ribosome inactivating type 1 protein precursor
298 aa protein
AAC49781.1 GI:2138286
412. type 2 ribosome-inactivating protein SNAIf precursor
570 aa protein
AAC49989.1 GI:2331046
413. amarandin-2
279 aa protein
AAC98718.1 GI:4079675
414. trichoanguin
294 aa protein
AAD02686.1 GI:4106063
415. ribosome-inactivating protein amaranthin
270 aa protein
AAD09240.1 GI:4099272
416. ribosome-inactivating protein 2
315 aa protein
AAD32679.1 GI:4894969
417. preproagglutinin
547 aa protein
AAF28309.1 GI:6760352
418. ribosome inactivating protein RIPm
604 aa protein
AAF37218.1 GI:7141129
419. ribosome inactivating protein RIPt
603 aa protein
AAF37219.1 GI:7141131
420. ribosome-inactivating protein
275 aa protein
AAF60304.1 GI:7331166
421. antiviral ribosome inactivating protein
279 aa protein
AAF66234.1 GI:7670750
422. type II ribosome-inactivating protein cinnamomin, partial
549 aa protein
AAF68978.2 GI:10337767
423. MAP30I
286 aa protein
AAG33028.1 GI:11225518
424. antiviral protein, partial
237 aa protein
AAK21951.1 GI:13398617
425. antiviral ribosome-inactivating protein CAP30B
279 aa protein
AAK28323.1 GI:13506763
426. trichosanthin precursor
289 aa protein
AAK52960.1 GI:14030569
427. ribosome inactivating protein 1 precursor
294 aa protein
AAK68927.1 GI:14578640
428. ribosome inactivating protein 2 precursor
294 aa protein
AAK68928.1 GI:14578642
429. ribosome inactivating protein 3 precursor
294 aa protein
AAK68929.1 GI:14578644
430. type 2 ribosome-inactivating protein cinnamomin I precursor
581 aa protein
AAK82458.1 GI:15081584
431. type 2 ribosome-inactivating protein cinnamomin II precursor
580 aa protein
AAK82459.1 GI:15081586
432. type 2 ribosome-inactivating protein cinnamomin III precursor
580 aa protein
AAK82460.1 GI:15081588
433. lectin
316 aa protein
AAL04119.1 GI:15625495
434. lectin
316 aa protein
AAL04120.1 GI:15625497
435. lectin
316 aa protein
AAL04121.1 GI:15625499
436. lectin, partial
320 aa protein
AAL04122.1 GI:15625501
437. ribosome-inactivating protein
563 aa protein
AAL04123.1 GI:15625503
438. anti-viral protein PAP
313 aa protein
AAL15442.1 GI:16356655
439. ribosome-inactivating protein
290 aa protein
AAL34334.1 GI:17028176
440. bouganin
305 aa protein
AAL35962.1 GI:17149254
441. VCA precursor
565 aa protein
AAL40417.1 GI:17529701
442. ribosome-inactivating protein benincasin, partial
136 aa protein
AAL47856.2 GI:18605405
443. ribosome-inactivating protein IRAr, partial
573 aa protein
AAL55093.1 GI:18000598
444. ribosome-inactivating protein IRAb
592 aa protein
AAL55094.1 GI:18000600
445. curcin precursor
293 aa protein
AAL58089.1 GI:18091793
446. ribosome inactivating protein type 1 precursor
339 aa protein
AAL61546.1 GI:19879556
447. type I ribosome-inactivating protein moschatin I, partial
136 aa protein
AAL67855.2 GI:18605407
448. abrin isoform G precursor, partial
382 aa protein
AAL77434.1 GI:18653444
449. type I ribosome-inactivating protein, partial
203 aa protein
AAL82822.2 GI:21911453
450. putative ribosome inactivating toxin protein
295 aa protein
AAL86465.1 GI:19224989
451. curcin precursor
293 aa protein
AAL86778.1 GI:19338708
452. lectin chain A isoform 2 precursor, partial
249 aa protein
AAL87005.1 GI:19526599
453. lectin chain A isoform 1 precursor, partial
531 aa protein
AAL87006.1 GI:19526601
454. Putative protein synthesis inhibitor
367 aa protein
AAM01081.1 GI:19881680
455. type I ribosome-inactivating protein moschatin II, partial
136 aa protein
AAM19348.1 GI:20336665
456. trichosanthin precursor, partial
270 aa protein
AAM22782.1 GI:20977595
457. lectin chain A isoform 1, partial
254 aa protein
AAM46932.1 GI:21314412
458. lectin chain A isoform 2, partial
249 aa protein
AAM46933.1 GI:21314414
459. lectin chain A isoform 3, partial
251 aa protein
AAM46934.1 GI:21314416
460. Putative protein synthesis inhibitor
367 aa protein
AAM74328.2 GI:22711573
461. type 1 ribosome-inactivating protein musarmin 3
298 aa protein
AAM89504.1 GI:22036128
462. type 1 ribosome-inactivating protein musarmin 2
294 aa protein
AAM89505.1 GI:22036130
463. type 1 ribosome-inactivating protein musarmin 1
295 aa protein
AAM89506.1 GI:22036132
464. type 1 ribosome-inactivating protein musarmin le
295 aa protein
AAM89507.1 GI:22036134
465. ribosome-inactivating polypeptide P1, partial
41 aa protein
AAN06821.1 GI:22770991
466. ribosome-inactivating protein gynostemmin I, partial
277 aa protein
AAN08103.1 GI:22947821
467. ribosome-inactivating protein gynostemmin II, partial
275 aa protein
AAN08104.1 GI:22947826
468. anti-virus protein
294 aa protein
AAN16078.1 GI:23343925
469. ribosome-inactivating protein ME1
317 aa protein
AAN65450.1 GI:25136301
470. ribosome-inactivating protein gynostemmin III, partial
277 aa protein
AAN78134.1 GI:26418717
471. ribosome-inactivating protein gynostemmin IV, partial
277 aa protein
AAN78135.1 GI:26418753
472. ribosome-inactivating protein gynostemmin V, partial
277 aa protein
AAN78136.1 GI:26418804
473. type 2 ribosome-inactivating protein Nigrin l precursor
563 aa protein
AAN86130.1 GI:26793996
474. ribosome inactivating protein Euserratin 1 precursor
297 aa protein
AAO15530.1 GI:27462647
475. ribosome inactivating protein Euserratin 2 precursor
299 aa protein
AAO15531.1 GI:27462649
476. hypothetical protein
491 aa protein
AAO72399.1 GI:29150390
477. trichosanthin precursor
289 aa protein
AAO72728.1 GI:29165641
478. hypothetical protein Os03g45120
353 aa protein
AAO73213.1 GI:29244620
479. gynostemmin-like protein EMUZW, partial
277 aa protein
AAP33435.1 GI:30692423
480. gynostemmin-like protein RHXJB, partial
277 aa protein
AAP33436.1 GI:30692425
481. gynostemmin-like protein CX8405A, partial
275 aa protein
AAP33437.1 GI:30692429
482. moschatin IV, partial
136 aa protein
AAP33446.1 GI:30692379
483. moschatin V, partial
136 aa protein
AAP33447.1 GI:30692401
484. type I ribosome-inactivating protein moschatin III, partial
136 aa protein
AAP33453.1 GI:30691686
485. gynostemmin-like protein, partial
248 aa protein
AAP40648.1 GI:30983955
486. gynostemmin-like protein, partial
172 aa protein
AAP40649.1 GI:30983957
487. gynostemmin-like protein, partial
248 aa protein
AAP40650.1 GI:30983959
488. gynostemmin-like protein, partial
101 aa protein
AAP40651.1 GI:30983961
489. Ribosome inactivating protein
367 aa protein
AAP53458.1 GI:31431725
490. Ribosome inactivating protein
295 aa protein
AAP55100.1 GI:31433608
491. hypothetical protein
634 aa protein
AAP68385.1 GI:31712080
492. hypothetical protein
540 aa protein
AAP68387.1 GI:31712082
493. hypothetical protein
253 aa protein
AAP68390.1 GI:31712085
494. ribosome-inactivating protein luffin S2, partial
66 aa protein
AAP97084.1 GI:33150228
495. type 1 ribosome-inactivating protein musarmin 4
294 aa protein
AAQ09025.1 GI:33327390
496. anti-viral protein, partial
305 aa protein
AAQ10291.1 GI:33329823
497. anti-viral protein II, partial
300 aa protein
AAQ10292.1 GI:33329825
498. antiviral/ribosome-inactivating protein
297 aa protein
AAQ56222.1 GI:34014937
499. anti-viral protein PAP
312 aa protein
AAQ95991.1 GI:37625512
500. RIP, partial
309 aa protein
AAR08395.1 GI:38018699
501. lectin I precursor
564 aa protein
AAR25545.1 GI:38607293
502. lectin I precursor
564 aa protein
AAR25546.1 GI:38607295
503. lectin precursor
569 aa protein
AAR25547.1 GI:38607297
504. lectin precursor
569 aa protein
AAR25548.1 GI:38607299
505. lectin precursor
567 aa protein
AAR25549.1 GI:38607301
506. lectin precursor
567 aa protein
AAR25550.1 GI:38607303
507. lectin precursor
567 aa protein
AAR25551.1 GI:38607305
508. antiviral protein
305 aa protein
AAR97371.1 GI:40890053
509. gynostemmin
298 aa protein
AAS15568.1 GI:42412352
510. Rip
264 aa protein
AAS17014.1 GI:42491750
511. antiviral protein
313 aa protein
AAS48199.1 GI:44889056
512. ribosome-inactivating protein BE27, partial
249 aa protein
AAS67266.1 GI:45511452
513. antiviral protein
313 aa protein
AAS77872.1 GI:45826467
514. trichomislin, partial
270 aa protein
AAS92579.1 GI:46403107
515. ribosome-inactivating protein, partial
258 aa protein
AAT08723.1 GI:47027016
516. antiviral protein PAP, partial
237 aa protein
AAT12447.1 GI:47175555
517. antivral protein PAPa1, partial
237 aa protein
AAT12448.1 GI:47175557
518. antivral protein PAPa2, partial
237 aa protein
AAT12449.1 GI:47175559
519. Himalayan mistletoe ribosome-inactivating protein precursor, partial
520 aa protein
AAT37532.1 GI:47716663
520. putative ribosome inactivating protein
353 aa protein
AAT78825.1 GI:50582755
521. hypothetical protein
331 aa protein
AAT81719.1 GI:50838958
522. putative anther-specific protein
435 aa protein
AAT81722.1 GI:50838961
523. putative anther-specific protein
178 aa protein
AAT81731.1 GI:50838970
524. hypothetical protein
331 aa protein
AAT85068.1 GI:50872468
525. hypothetical protein
435 aa protein
AAT85071.1 GI:50872471
526. hypothetical protein
244 aa protein
AAT85073.1 GI:50872473
527. ribosome inactivating protein family memeber
248 aa protein
AAT85075.1 GI:50872475
528. trichosanthin precursor, partial
247 aa protein
AAT91090.1 GI:50980409
529. ribosomal inactivating protein
286 aa protein
AAV68558.1 GI:55977578
530. ribosome-inactivating protein
301 aa protein
AAW82712.1 GI:58803213
531. prepropulchellin, partial
364 aa protein
AAX10106.1 GI:59891843
532. ribosomal inactivating protein, partial
263 aa protein
AAX20021.1 GI:60459323
533. rRNA N-glycosidase (EC 3.2.2.22) precursor (b-32.152) - maize, putative
669 aa protein
AAX95110.1 GI:62732991
534. Ribosome inactivating protein, putative
413 aa protein
AAX95113.1 GI:62732994
535. hypothetical protein
189 aa protein
AAX95594.1 GI:62733477
536. Ribosome inactivating protein
291 aa protein
AAX96490.1 GI:62734381
537. antiviral protein 1
319 aa protein
AAY34283.2 GI:68342548
538. lectin precursor, partial
564 aa protein
AAY34343.1 GI:63148151
539. saporin-L3
299 aa protein
AAZ79488.1 GI:73665562
540. saporin-S6-like protein
292 aa protein
AAZ79489.1 GI:73665564
541. ribosome inactivating protein 2, partial
209 aa protein
ABA33979.1 GI:75993887
542. ribosome inactivating protein 2, partial
207 aa protein
ABA33980.1 GI:75993889
543. ribosome inactivating protein 2, partial
212 aa protein
ABA33981.1 GI:75993891
544. ribosome inactivating protein 2, partial
209 aa protein
ABA33982.1 GI:75993893
545. ribosome inactivating protein 2, partial
212 aa protein
ABA33983.1 GI:75993895
546. ribosome inactivating protein 2, partial
212 aa protein
ABA33984.1 GI:75993897
547. ribosome inactivating protein 2, partial
209 aa protein
ABA33985.1 GI:75993899
548. ribosome inactivating protein 2, partial
209 aa protein
ABA33986.1 GI:75993901
549. ribosome inactivating protein 2, partial
208 aa protein
ABA33987.1 GI:75993903
550. ribosome inactivating protein 2, partial
208 aa protein
ABA33988.1 GI:75993905
551. ribosome inactivating protein 2, partial
212 aa protein
ABA33989.1 GI:75993907
552. ribosome inactivating protein 2, partial
209 aa protein
ABA33990.1 GI:75993909
553. ribosome inactivating protein 2, partial
209 aa protein
ABA33991.1 GI:75993911
554. ribosome inactivating protein 2, partial
209 aa protein
ABA33992.1 GI:75993913
555. ribosome inactivating protein 2, partial
209 aa protein
ABA33993.1 GI:75993915
556. ribosome inactivating protein 2, partial
210 aa protein
ABA33994.1 GI:75993917
557. ribosome inactivating protein 2, partial
212 aa protein
ABA33995.1 GI:75993919
558. ribosome inactivating protein 2, partial
210 aa protein
ABA33996.1 GI:75993921
559. ribosome inactivating protein 2, partial
210 aa protein
ABA33997.1 GI:75993923
560. ribosome inactivating protein 2, partial
209 aa protein
ABA33998.1 GI:75993925
561. ribosome inactivating protein 2, partial
210 aa protein
ABA33999.1 GI:75993927
562. ribosome inactivating protein 1, partial
297 aa protein
ABA34000.1 GI:75993929
563. ribosome inactivating protein 1, partial
303 aa protein
ABA34001.1 GI:75993931
564. ribosome inactivating protein 1, partial
303 aa protein
ABA34002.1 GI:75993933
565. ribosome inactivating protein 1, partial
295 aa protein
ABA34003.1 GI:75993935
566. ribosome inactivating protein 1, partial
300 aa protein
ABA34004.1 GI:75993937
567. ribosome inactivating protein 1, partial
293 aa protein
ABA34005.1 GI:75993939
568. ribosome inactivating protein 1, partial
302 aa protein
ABA34006.1 GI:75993941
569. ribosome inactivating protein 1, partial
299 aa protein
ABA34007.1 GI:75993943
570. hypothetical protein LOC_Os11g01290
319 aa protein
ABA91052.1 GI:77548255
571. Ribosome inactivating protein, expressed
669 aa protein
ABA91678.1 GI:77548881
572. Ribosome inactivating protein
413 aa protein
ABA91681.1 GI:77548884
573. Ribosome inactivating protein
291 aa protein
ABA91695.1 GI:77548898
574. hypothetical protein LOC_Os11g38340
500 aa protein
ABA94638.1 GI:77551841
575. Ulp1 protease family, C-terminal catalytic domain containing protein, expressed
730 aa protein
ABA95587.1 GI:77552791
576. Ribosome inactivating protein
331 aa protein
ABA96584.1 GI:77553788
577. retrotransposon protein, putative, unclassified
1567 aa protein
ABA98822.1 GI:77556026
578. Ribosome inactivating protein
415 aa protein
ABA98828.2 GI:108862775
579. ribosome inactivating protein 1, partial
300 aa protein
ABB04428.1 GI:77862271
580. ribosome inactivating protein 1, partial
301 aa protein
ABB04429.1 GI:77862273
581. ribosome inactivating protein 1, partial
301 aa protein
ABB04430.1 GI:77862275
582. ribosome inactivating protein 1, partial
300 aa protein
ABB04431.1 GI:77862277
583. ribosome inactivating protein 1, partial
296 aa protein
ABB04432.1 GI:77862279
584. ribosome inactivating protein 1, partial
304 aa protein
ABB04433.1 GI:77862281
585. ribosome inactivating protein 1, partial
303 aa protein
ABB04434.1 GI:77862283
586. ribosome inactivating protein 1, partial
302 aa protein
ABB04435.1 GI:77862285
587. ribosome inactivating protein 1, partial
301 aa protein
ABB04436.1 GI:77862287
588. ribosome inactivating protein 1, partial
303 aa protein
ABB04437.1 GI:77862289
589. ribosome inactivating protein 1, partial
308 aa protein
ABB04438.1 GI:77862291
590. ribosome inactivating protein 1, partial
300 aa protein
ABB04439.1 GI:77862293
591. ribosome inactivating protein 1, partial
300 aa protein
ABB04440.1 GI:77862295
592. hypothetical protein LOC_Os03g43080
189 aa protein
ABF97742.1 GI:108709947
593. Ribosome inactivating protein, expressed
353 aa protein
ABF97948.1 GI:108710153
594. transposon protein, putative, CACTA, En/Spm sub-class
951 aa protein
ABF98170.1 GI:108710375
595. Ribosome inactivating protein, expressed
558 aa protein
ABF98182.1 GI:108710387
596. Transposable element protein, putative, MuDR
634 aa protein
ABF98232.1 GI:108710437
597. Ribosome inactivating protein, expressed
291 aa protein
ABF98233.1 GI:108710438
598. expressed protein
253 aa protein
ABF98235.1 GI:108710440
599. Ribosome inactivating protein, expressed
248 aa protein
ABF98265.1 GI:108710470
600. expressed protein
244 aa protein
ABF98266.1 GI:108710471
601. expressed protein
435 aa protein
ABF98267.1 GI:108710472
602. expressed protein
331 aa protein
ABF98268.1 GI:108710473
603. hypothetical protein LOC_Os03g48280
219 aa protein
ABF98271.1 GI:108710476
604. anti-HIV protein
286 aa protein
ABG37691.1 GI:109676414
605. anti-HIV protein
286 aa protein
ABG37692.1 GI:109676416
606. ribosome-inactivating protein
189 aa protein
ABG47419.1 GI:109895116
607. ricin A chain, partial
267 aa protein
ABG65738.1 GI:110288216
608. ribosome-inactivating protein, partial
270 aa protein
ABG76001.1 GI:110559493
609. ribosome-inactivating protein
443 aa protein
ABG76785.1 GI:110564259
610. ribosome inactivating protein
305 aa protein
ABI64066.1 GI:114325706
611. ribosome-inactivating protein
280 aa protein
ABJ90432.1 GI:116248471
612. articulatin precursor
560 aa protein
ABU95610.1 GI:156778927
613. curcin-L precursor
309 aa protein
ABW17545.1 GI:158139141
614. prepropulchellin I
562 aa protein
ABW23503.1 GI:158251755
615. prepropulchellin II
563 aa protein
ABW23504.1 GI:158251757
616. prepropulchellin III
561 aa protein
ABW23505.1 GI:158251759
617. prepropulchellin IV
561 aa protein
ABW23506.1 GI:158251761
618. ribosome-inactivating protein, partial
236 aa protein
ABY47624.1 GI:163867055
619. ribosome-inactivating protein, partial
137 aa protein
ABY71828.1 GI:165906270
620. ribosome-inactivating protein, partial
136 aa protein
ABY71829.1 GI:165906272
621. ribosome-inactivating protein, partial
130 aa protein
ABY71830.1 GI:165906274
622. ribosome-inactivating protein, partial
131 aa protein
ABY71831.1 GI:165906276
623. ribosome-inactivating protein, partial
136 aa protein
ABY71832.1 GI:165906279
624. ribosome-inactivating protein
278 aa protein
ABY71834.1 GI:165906285
625. curcin
309 aa protein
ABZ04128.1 GI:166947688
626. antiviral protein II
282 aa protein
ACD50890.1 GI:188484534
627. ribosome inactivating protein
197 aa protein
ACF22707.1 GI:193848517
628. CIP-29
303 aa protein
ACF41167.1 GI:194303488
629. unknown
278 aa protein
ACF79365.1 GI:194690562
630. unknown
301 aa protein
ACF82987.1 GI:194697806
631. unknown
385 aa protein
ACF84223.1 GI:194700278
632. hypothetical protein
301 aa protein
ACG25270.1 GI:195606880
633. ribosome inactivating protein
297 aa protein
ACG35153.1 GI:195626646
634. trig7
277 aa protein
ACI00278.1 GI:204307504
635. ribosome-inactivating protein
301 aa protein
ACJ62785.1 GI:214016340
636. ribosome-inactivating protein
302 aa protein
ACJ62786.1 GI:214016342
637. ribosome-inactivating protein
306 aa protein
ACJ62787.1 GI:214016344
638. ribosome-inactivating protein
304 aa protein
ACJ62788.1 GI:214016346
639. ribosome-inactivating protein
301 aa protein
ACJ62789.1 GI:214016348
640. ribosome-inactivating protein
300 aa protein
ACJ62790.1 GI:214016350
641. ribosome-inactivating protein
300 aa protein
ACJ62791.1 GI:214016352
642. ribosome-inactivating protein
299 aa protein
ACJ62792.1 GI:214016354
643. ribosome-inactivating protein
300 aa protein
ACJ62793.1 GI:214016356
644. ribosome-inactivating protein
300 aa protein
ACJ62794.1 GI:214016358
645. ribosome-inactivating protein
300 aa protein
ACJ62795.1 GI:214016360
646. ribosome-inactivating protein
300 aa protein
ACJ62796.1 GI:214016362
647. ribosome-inactivating protein
301 aa protein
ACJ62797.1 GI:214016364
648. ribosome-inactivating protein
305 aa protein
ACJ62798.1 GI:214016366
649. ribosome-inactivating protein
304 aa protein
ACJ62799.1 GI:214016368
650. ribosome-inactivating protein
304 aa protein
ACJ62800.1 GI:214016370
651. ribosome-inactivating protein
304 aa protein
ACJ62801.1 GI:214016372
652. ribosome-inactivating protein
305 aa protein
ACJ62802.1 GI:214016374
653. ribosome-inactivating protein
305 aa protein
ACJ62803.1 GI:214016376
654. ribosome-inactivating protein
305 aa protein
ACJ62804.1 GI:214016378
655. ribosome-inactivating protein
305 aa protein
ACJ62805.1 GI:214016380
656. ribosome-inactivating protein
301 aa protein
ACJ62806.1 GI:214016382
657. ribosome-inactivating protein
299 aa protein
ACJ62807.1 GI:214016384
658. ribosome-inactivating protein
301 aa protein
ACJ62808.1 GI:214016386
659. ribosome-inactivating protein
304 aa protein
ACJ62809.1 GI:214016388
660. ribosome-inactivating protein
301 aa protein
ACJ62810.1 GI:214016390
661. ribosome-inactivating protein
301 aa protein
ACJ62811.1 GI:214016392
662. ribosome-inactivating protein
301 aa protein
ACJ62812.1 GI:214016394
663. ribosome-inactivating protein
304 aa protein
ACJ62813.1 GI:214016396
664. ribosome-inactivating protein
298 aa protein
ACJ62814.1 GI:214016398
665. ribosome-inactivating protein
301 aa protein
ACJ62815.1 GI:214016400
666. ribosome-inactivating protein
305 aa protein
ACJ62816.1 GI:214016402
667. ribosome-inactivating protein
[truncated: 6,632 more rows]

## Sheet: Supplementary Table S2
Supplementary Table S2. NCBI protein database of Arabidopsis Thaliana-derived PIs (238 entries).
1. protease inhibitor
205 aa protein
ABF59172.1 GI:98961685
2. RecName: Full=Kunitz trypsin inhibitor 2; Short=AtKTI2; AltName: Full=Cysteine protease inhibitor WSCP; AltName: Full=Kunitz-type cysteine protease inhibitor WSCP; AltName: Full=Water-soluble chlorophyll protein; Short=AtWSCP; Flags: Precursor
215 aa protein
Q9C7S6.1 GI:75268256
3. RecName: Full=Kunitz trypsin inhibitor 4; Short=AtKTI4; AltName: Full=Kunitz trypsin inhibitor 1; Short=AtKTI1; AltName: Full=Trypsin protease inhibitor; Flags: Precursor
215 aa protein
Q8RXD5.1 GI:75247650
4. Serine protease inhibitor (SERPIN) family protein
393 aa protein
AEE78005.1 GI:332644484
5. Serine protease inhibitor (SERPIN) family protein
374 aa protein
AEC09124.1 GI:330254030
6. Serine protease inhibitor (SERPIN) family protein
389 aa protein
AEC07832.1 GI:330252738
7. Serine protease inhibitor (SERPIN) family protein
385 aa protein
AEC07675.1 GI:330252581
8. Serine protease inhibitor (SERPIN) family protein
220 aa protein
NP_176407.2 GI:238478936
9. Serine protease inhibitor (SERPIN) family protein
385 aa protein
NP_180096.3 GI:186502908
10. Serine protease inhibitor (SERPIN) family protein
393 aa protein
NP_190108.1 GI:15230638
11. Serine protease inhibitor (SERPIN) family protein
374 aa protein
NP_181101.1 GI:15227449
12. Serine protease inhibitor (SERPIN) family protein
389 aa protein
NP_180207.1 GI:15225297
13. Serine protease inhibitor (SERPIN) family protein
185 aa protein
NP_176584.1 GI:15222591
14. Serine protease inhibitor (SERPIN) family protein
391 aa protein
NP_175202.1 GI:15220298
15. Serine protease inhibitor (SERPIN) family protein
185 aa protein
AEE34180.1 GI:332196059
16. Serine protease inhibitor (SERPIN) family protein
220 aa protein
AEE33928.1 GI:332195807
17. Serine protease inhibitor (SERPIN) family protein
391 aa protein
AEE32203.1 GI:332194082
18. Serine protease inhibitor (SERPIN) family protein
466 aa protein
NP_001185292.1 GI:334183582
19. Serine protease inhibitor (SERPIN) family protein
193 aa protein
NP_175544.1 GI:15223819
20. Serine protease inhibitor (SERPIN) family protein
121 aa protein
NP_176585.1 GI:15222594
21. Serine protease inhibitor (SERPIN) family protein
120 aa protein
NP_176517.1 GI:15221730
22. Serine protease inhibitor (SERPIN) family protein
433 aa protein
NP_176408.1 GI:15220721
23. Serine protease inhibitor (SERPIN) family protein
121 aa protein
AEE34181.1 GI:332196060
24. Serine protease inhibitor (SERPIN) family protein
120 aa protein
AEE34081.1 GI:332195960
25. Serine protease inhibitor (SERPIN) family protein
466 aa protein
AEE33930.1 GI:332195809
26. Serine protease inhibitor (SERPIN) family protein
433 aa protein
AEE33929.1 GI:332195808
27. Serine protease inhibitor (SERPIN) family protein
193 aa protein
AEE32651.1 GI:332194530
28. serine protease inhibitor
144 aa protein
AEE82044.1 GI:332656644
29. serine protease inhibitor
117 aa protein
AEE80289.1 GI:332646768
30. Serine protease inhibitor
96 aa protein
AEE78617.1 GI:332645096
31. Serine protease inhibitor
85 aa protein
AEE78212.1 GI:332644691
32. Kunitz family trypsin and protease inhibitor protein
202 aa protein
AEE74067.1 GI:332640546
33. Kunitz family trypsin and protease inhibitor protein
203 aa protein
AEE74066.1 GI:332640545
34. Serine protease inhibitor
99 aa protein
AED94984.1 GI:332007601
35. Serine protease inhibitor
103 aa protein
AED94983.1 GI:332007600
36. Serine protease inhibitor
88 aa protein
AEC09609.1 GI:330254515
37. Serine protease inhibitor
73 aa protein
AEC09608.1 GI:330254514
38. Serine protease inhibitor
70 aa protein
AEC09597.1 GI:330254503
39. Serine protease inhibitor
99 aa protein
NP_199171.3 GI:334188174
40. Serine protease inhibitor
88 aa protein
NP_001189707.1 GI:334184810
41. Serine protease inhibitor
103 aa protein
NP_199170.2 GI:186528913
42. Kunitz family trypsin and protease inhibitor protein
203 aa protein
NP_187082.2 GI:79390659
43. serine protease inhibitor
117 aa protein
NP_567123.1 GI:18412211
44. serine protease inhibitor
144 aa protein
NP_567214.1 GI:18411677
45. Serine protease inhibitor
73 aa protein
NP_030438.1 GI:18404890
46. Serine protease inhibitor
70 aa protein
NP_030435.1 GI:18404883
47. Serine protease inhibitor
85 aa protein
NP_190270.1 GI:15232657
48. Serine protease inhibitor
96 aa protein
NP_190571.1 GI:15229660
49. Kunitz family trypsin and protease inhibitor protein
202 aa protein
NP_187083.1 GI:15229272
50. Kunitz family trypsin and protease inhibitor protein
196 aa protein
NP_173228.1 GI:15220874
51. Kunitz family trypsin and protease inhibitor protein
215 aa protein
NP_177373.1 GI:15218423
52. Kunitz family trypsin and protease inhibitor protein
215 aa protein
AEE35299.1 GI:332197178
53. Kunitz family trypsin and protease inhibitor protein
196 aa protein
AEE29645.1 GI:332191524
54. cysteine protease component of protease-inhibitor complex
463 aa protein
AAM47980.1 GI:21387153
55. cysteine protease component of protease-inhibitor complex
463 aa protein
AAL32686.1 GI:17065064
56. cysteine protease component of protease-inhibitor complex
300 aa protein
BAF01762.1 GI:110739710
57. cysteine protease component of protease-inhibitor complex
463 aa protein
BAB08269.1 GI:9757832
58. Kunitz family trypsin and protease inhibitor protein
222 aa protein
NP_565062.1 GI:18410332
59. Kunitz family trypsin and protease inhibitor protein
222 aa protein
AEE35443.1 GI:332197322
60. Contains similarity to a tumor-related protein from Nicotiana tabacum gb|U66263 and contains a trypsin and protease inhibitor PF|00197 domain. ESTs gb|AV561824
196 aa protein
AAF97266.1 GI:9665064
61. protease inhibitor II
77 aa protein
CAA48892.1 GI:16427
62. Serine protease inhibitor
113 aa protein
ANM68335.1 GI:1039019160
63. Kunitz family trypsin and protease inhibitor protein
227 aa protein
ANM65063.1 GI:1039015522
64. Serine protease inhibitor
113 aa protein
NP_001330099.1 GI:1063735851
65. Kunitz family trypsin and protease inhibitor protein
227 aa protein
NP_001327060.1 GI:1063709363
66. Serine protease inhibitor (SERPIN) family protein
199 aa protein
NP_001320592.1 GI:1063695379
67. Serine protease inhibitor (SERPIN) family protein
418 aa protein
NP_001320925.1 GI:1063693927
68. Serine protease inhibitor (SERPIN) family protein
418 aa protein
ANM58495.1 GI:1039008357
69. Serine protease inhibitor (SERPIN) family protein
199 aa protein
ANM58135.1 GI:1039007965
70. protease inhibitor II
77 aa protein
AAC97223.1 GI:4038041
71. protease inhibitor II
77 aa protein
AAC97222.1 GI:4038040
72. protease inhibitor II
77 aa protein
AAC97221.1 GI:4038039
73. protease inhibitor II
73 aa protein
AAC97220.1 GI:4038038
74. serine protease inhibitor potato inhibitor I-type family protein
85 aa protein
ABE65997.1 GI:91806540
75. protease inhibitor II
73 aa protein
AAM64623.1 GI:21592674
76. putative protease inhibitor
73 aa protein
AAM62978.1 GI:21553885
77. protease inhibitor II
76 aa protein
AAM62652.1 GI:21553559
78. putative protease inhibitor
70 aa protein
AAM61318.1 GI:21536977
79. putative protease inhibitor
73 aa protein
AAC79627.2 GI:20197445
80. putative protease inhibitor
70 aa protein
AAC79626.2 GI:20197444
81. putative protease inhibitor
73 aa protein
AAO63946.1 GI:28973243
82. putative protease inhibitor
70 aa protein
AAO50715.1 GI:28827742
83. putative protease inhibitor
73 aa protein
AAO42265.1 GI:28393707
84. putative protease inhibitor
70 aa protein
AAO41943.1 GI:28393017
85. putative protease inhibitor II
77 aa protein
AAL85136.1 GI:19310811
86. putative protease inhibitor Dr4
209 aa protein
AAL15248.1 GI:16323508
87. putative protease inhibitor II
77 aa protein
AAK93656.1 GI:15293091
88. putative protease inhibitor II
77 aa protein
AAK44170.1 GI:13878185
89. putative protease inhibitor Dr4
209 aa protein
AAK43999.1 GI:13877843
90. putative serpin/serine protease inhibitor
185 aa protein
AAY78664.1 GI:67633480
91. putative protease inhibitor II
77 aa protein
BAC42603.1 GI:26450993
92. RecName: Full=Kunitz trypsin inhibitor 7; Short=AtKTI7; Flags: Precursor
202 aa protein
Q9M8Y9.1 GI:75186581
93. RecName: Full=Kunitz trypsin inhibitor 6; Short=AtKTI6; Flags: Precursor
203 aa protein
Q0WNE5.1 GI:122229956
94. RecName: Full=Kunitz trypsin inhibitor 5; Short=AtKTI5; AltName: Full=Kunitz trypsin inhibitor 2; Short=AtKTI2; Flags: Precursor
196 aa protein
Q9LMU2.1 GI:75264047
95. RecName: Full=Kunitz trypsin inhibitor 3; Short=AtKTI3; Flags: Precursor
222 aa protein
Q9FX28.1 GI:75263137
96. RecName: Full=Kunitz trypsin inhibitor 1; Short=AtKTI1; AltName: Full=Protein DROUGHT-REPRESSED 4; Short=AtDR4; Flags: Precursor
209 aa protein
Q39091.1 GI:75101926
97. RecName: Full=Serpin-Z1; AltName: Full=ArathZ1
385 aa protein
Q9SH52.2 GI:189029934
98. RecName: Full=Serpin-Z2; AltName: Full=ArathZ2
407 aa protein
Q9ZQR6.1 GI:75315697
99. RecName: Full=Serpin-Z10; AltName: Full=ArathZ10
385 aa protein
Q9SIR9.1 GI:75313479
100. RecName: Full=Serpin-Z4; AltName: Full=ArathZ4
393 aa protein
Q9M1T7.1 GI:75311790
101. RecName: Full=Serpin-Z3; AltName: Full=ArathZ3
389 aa protein
O48706.1 GI:75277925
102. RecName: Full=Cysteine proteinase inhibitor 5; Short=AtCYS-5; Flags: Precursor
122 aa protein
Q41916.2 GI:125991831
103. RecName: Full=Cysteine proteinase inhibitor 4; Short=AtCYS-4; Flags: Precursor
117 aa protein
Q84WT8.2 GI:125991830
104. RecName: Full=Cysteine proteinase inhibitor 3; Short=AtCYS-3; Flags: Precursor
125 aa protein
Q41906.2 GI:125991829
105. RecName: Full=Cysteine proteinase inhibitor 1; Short=AtCYS-1
101 aa protein
Q945Q1.2 GI:125991827
106. RecName: Full=Cysteine proteinase inhibitor 6; Short=AtCYS-6; AltName: Full=PIP-M; AltName: Full=PRLI-interacting factor M; Flags: Precursor
234 aa protein
Q8H0X6.2 GI:1812588772
107. RecName: Full=Cysteine proteinase inhibitor 7; Short=AtCYS-7; Flags: Precursor
232 aa protein
Q8LC76.2 GI:125991834
108. RecName: Full=Cysteine proteinase inhibitor 2; Short=AtCYS-2; Flags: Precursor
147 aa protein
Q8L5T9.2 GI:125991828
109. RecName: Full=Serpin-ZX; AltName: Full=ArathZx; AltName: Full=AtSerpin1; AltName: Full=Serpin-1
391 aa protein
Q9S7T8.1 GI:75313047
110. serpin 2
407 aa protein
AEC06310.1 GI:330251216
111. inter alpha-trypsin inhibitor
756 aa protein
NP_177394.2 GI:334183862
112. inter-alpha-trypsin inhibitor heavy chain-like protein
754 aa protein
NP_173345.2 GI:30686226
113. serpin 2
407 aa protein
NP_179060.1 GI:15225956
114. unnamed protein product
756 aa protein
CAD5317012.1 GI:1901007986
115. unnamed protein product
1087 aa protein
CAD5313150.1 GI:1901004301
116. unnamed protein product
756 aa protein
CAA0331234.1 GI:1789596860
117. unnamed protein product
754 aa protein
CAA0220779.1 GI:1789592621
118. unnamed protein product
756 aa protein
VYS50813.1 GI:1780607176
119. unnamed protein product
754 aa protein
VYS46547.1 GI:1780602910
120. inter alpha-trypsin inhibitor
756 aa protein
AEE35331.1 GI:332197210
121. inter-alpha-trypsin inhibitor heavy chain-like protein
754 aa protein
AEE29803.1 GI:332191682
122. F14D16.26
736 aa protein
AAF79294.1 GI:8778285
123. hypothetical protein AXX17_AT1G66670
754 aa protein
OAP19154.1 GI:1032304829
124. hypothetical protein AXX17_AT1G20050
754 aa protein
OAP16691.1 GI:1032302366
125. unknown protein
754 aa protein
AAN15507.1 GI:23197960
126. hypothetical protein; 14673-17893
758 aa protein
AAG52586.1 GI:12325279
127. unknown protein
754 aa protein
AAM97055.1 GI:22531102
128. Bifunctional inhibitor/lipid-transfer protein/seed storage 2S albumin superfamily protein
656 aa protein
AEE84611.1 GI:332659211
129. RecName: Full=Cysteine proteinase RD21A; AltName: Full=Protein RESPONSIVE TO DEHYDRATION 21; Short=RD21; Flags: Precursor
462 aa protein
P43297.1 GI:1172873
130. RecName: Full=Defensin-like protein 194; AltName: Full=Trypsin inhibitor ATTI-3; Flags: Precursor
83 aa protein
O22867.2 GI:254763278
131. RecName: Full=Defensin-like protein 196; AltName: Full=Trypsin inhibitor ATTI-4; Flags: Precursor
97 aa protein
Q8RYE7.1 GI:75272612
132. RecName: Full=Defensin-like protein 195; AltName: Full=ATTp; AltName: Full=Trypsin inhibitor ATTI-1; AltName: Full=diDi 4T-1; Flags: Precursor
89 aa protein
Q42328.3 GI:27735213
133. RecName: Full=Defensin-like protein 192; AltName: Full=Trypsin inhibitor ATTI-7; Flags: Precursor
98 aa protein
Q42330.2 GI:19884302
134. RecName: Full=Defensin-like protein 197; AltName: Full=Trypsin inhibitor ATTI-6; Flags: Precursor
89 aa protein
O22869.1 GI:3287863
135. RecName: Full=Defensin-like protein 193; AltName: Full=Trypsin inhibitor ATTI-2; Flags: Precursor
90 aa protein
O22866.1 GI:3287861
136. Bifunctional inhibitor/lipid-transfer protein/seed storage 2S albumin superfamily protein
656 aa protein
NP_001078427.2 GI:186512422
137. kunitz trypsin inhibitor 1
215 aa protein
NP_565061.1 GI:18410311
138. serpin 3
385 aa protein
NP_176586.1 GI:15222606
139. drought-repressed 4
209 aa protein
NP_177476.1 GI:15219441
140. Chain A
393 aa protein
3LE2_A GI:289526917
141. drought-repressed 4
209 aa protein
AEE35444.1 GI:332197323
142. kunitz trypsin inhibitor 1
215 aa protein
AEE35435.1 GI:332197314
143. serpin 3
385 aa protein
AEE34182.1 GI:332196061
144. RecName: Full=L-type lectin-domain containing receptor kinase I.9; Short=LecRK-I.9; Short=LecRK79; AltName: Full=Protein DOES NOT RESPOND TO NUCLEOTIDES 1; AltName: Full=Purinoreceptor kinase 1; Flags: Precursor
766 aa protein
Q9LSR8.2 GI:317411743
145. RecName: Full=L-type lectin-domain containing receptor kinase IX.2; Short=LecRK-IX.2; Flags: Precursor
675 aa protein
Q9LSL5.1 GI:75335409
146. RecName: Full=Acylamino-acid-releasing enzyme; Short=AARE; AltName: Full=Oxidized protein hydrolase; Short=OPH
764 aa protein
Q84LM4.1 GI:75147041
147. RecName: Full=OVARIAN TUMOR DOMAIN-containing deubiquitinating enzyme 1; Short=OTU domain-containing protein 1; AltName: Full=Deubiquitinating enzyme OTU1
306 aa protein
Q8LG98.2 GI:44888282
148. RecName: Full=Tapetum-specific protein A9; Flags: Precursor
91 aa protein
Q00762.2 GI:21542379
149. Bifunctional inhibitor/lipid-transfer protein/seed storage 2S albumin superfamily protein
115 aa protein
AEE84616.1 GI:332659216
150. Bifunctional inhibitor/lipid-transfer protein/seed storage 2S albumin superfamily protein
115 aa protein
AEE84614.1 GI:332659214
151. Bifunctional inhibitor/lipid-transfer protein/seed storage 2S albumin superfamily protein
530 aa protein
AEE84613.1 GI:332659213
152. protease inhibitor/seed storage/lipid transfer protein (LTP) family protein
375 aa protein
AEE84610.1 GI:332659210
153. Bifunctional inhibitor/lipid-transfer protein/seed storage 2S albumin superfamily protein
95 aa protein
AEE83189.1 GI:332657789
154. Tetratricopeptide repeat (TPR)-like superfamily protein
250 aa protein
AEE80435.1 GI:332646914
155. Bifunctional inhibitor/lipid-transfer protein/seed storage 2S albumin superfamily protein
96 aa protein
AEE79926.1 GI:332646405
156. Bifunctional inhibitor/lipid-transfer protein/seed storage 2S albumin superfamily protein
104 aa protein
AEE77541.1 GI:332644020
157. Bifunctional inhibitor/lipid-transfer protein/seed storage 2S albumin superfamily protein
1480 aa protein
AEE76593.1 GI:332643072
158. Bifunctional inhibitor/lipid-transfer protein/seed storage 2S albumin superfamily protein
100 aa protein
AEE75104.1 GI:332641583
159. Bifunctional inhibitor/lipid-transfer protein/seed storage 2S albumin superfamily protein
95 aa protein
AED97559.1 GI:332010176
160. Bifunctional inhibitor/lipid-transfer protein/seed storage 2S albumin superfamily protein
120 aa protein
AED97557.1 GI:332010174
161. Bifunctional inhibitor/lipid-transfer protein/seed storage 2S albumin superfamily protein
126 aa protein
AED95083.1 GI:332007700
162. Bifunctional inhibitor/lipid-transfer protein/seed storage 2S albumin superfamily protein
96 aa protein
AED94279.1 GI:332006896
163. Bifunctional inhibitor/lipid-transfer protein/seed storage 2S albumin superfamily protein
91 aa protein
AED91125.1 GI:332003742
164. Bifunctional inhibitor/lipid-transfer protein/seed storage 2S albumin superfamily protein
102 aa protein
AEC06515.1 GI:330251421
165. Bifunctional inhibitor/lipid-transfer protein/seed storage 2S albumin superfamily protein
101 aa protein
AEC06514.1 GI:330251420
166. protease inhibitor/seed storage/lipid transfer family protein
113 aa protein
AEC06225.1 GI:330251131
167. RecName: Full=Probable cysteine protease RD21C; Flags: Precursor
452 aa protein
Q9LT78.1 GI:75311551
168. RecName: Full=Probable cysteine protease RD21B; Flags: Precursor
463 aa protein
Q9FMH8.1 GI:75309212
169. RecName: Full=KDEL-tailed cysteine endopeptidase CEP1; AltName: Full=Cysteine proteinase CP56; Short=AtCP56; Flags: Precursor
361 aa protein
Q9FGR9.1 GI:75309064
170. RecName: Full=Defensin-like protein 2; AltName: Full=Low-molecular-weight cysteine-rich protein 69; Short=Protein LCR69; AltName: Full=Plant defensin 2.2; Flags: Precursor
77 aa protein
Q39182.1 GI:18206245
171. uncharacterized protein AT1G76965
187 aa protein
NP_001319393.1 GI:1063693082
172. protease inhibitor/seed storage/lipid transfer family protein
113 aa protein
NP_001077885.2 GI:334184200
173. Bifunctional inhibitor/lipid-transfer protein/seed storage 2S albumin superfamily protein
530 aa protein
NP_001154263.1 GI:238480901
174. Bifunctional inhibitor/lipid-transfer protein/seed storage 2S albumin superfamily protein
134 aa protein
NP_001117596.1 GI:186495085
175. Bifunctional inhibitor/lipid-transfer protein/seed storage 2S albumin superfamily protein
152 aa protein
NP_177496.3 GI:145337497
176. Bifunctional inhibitor/lipid-transfer protein/seed storage 2S albumin superfamily protein
120 aa protein
NP_001078780.1 GI:145334869
177. Bifunctional inhibitor/lipid-transfer protein/seed storage 2S albumin superfamily protein
126 aa protein
NP_001078707.1 GI:145334723
178. Bifunctional inhibitor/lipid-transfer protein/seed storage 2S albumin superfamily protein
96 aa protein
NP_001078678.1 GI:145334665
179. Bifunctional inhibitor/lipid-transfer protein/seed storage 2S albumin superfamily protein
115 aa protein
NP_001078429.1 GI:145333772
180. Bifunctional inhibitor/lipid-transfer protein/seed storage 2S albumin superfamily protein
115 aa protein
NP_001078428.1 GI:145333758
181. Bifunctional inhibitor/lipid-transfer protein/seed storage 2S albumin superfamily protein
95 aa protein
NP_001078379.1 GI:145333027
182. Tetratricopeptide repeat (TPR)-like superfamily protein
250 aa protein
NP_001078333.1 GI:145332935
183. Bifunctional inhibitor/lipid-transfer protein/seed storage 2S albumin superfamily protein
96 aa protein
NP_001078313.1 GI:145332895
184. Bifunctional inhibitor/lipid-transfer protein/seed storage 2S albumin superfamily protein
104 aa protein
NP_001078221.1 GI:145332711
185. Bifunctional inhibitor/lipid-transfer protein/seed storage 2S albumin superfamily protein
1480 aa protein
NP_001078199.1 GI:145332667
186. Bifunctional inhibitor/lipid-transfer protein/seed storage 2S albumin superfamily protein
100 aa protein
NP_001078137.1 GI:145332361
187. Bifunctional inhibitor/lipid-transfer protein/seed storage 2S albumin superfamily protein
102 aa protein
NP_001077900.1 GI:145328730
188. Bifunctional inhibitor/lipid-transfer protein/seed storage 2S albumin superfamily protein
101 aa protein
NP_001077899.1 GI:145328728
189. Bifunctional inhibitor/lipid-transfer protein/seed storage 2S albumin superfamily protein
95 aa protein
NP_001077480.1 GI:145323782
190. Bifunctional inhibitor/lipid-transfer protein/seed storage 2S albumin superfamily protein
205 aa protein
NP_973763.1 GI:42571345
191. protease inhibitor/seed storage/lipid transfer protein (LTP) family protein
375 aa protein
NP_193978.2 GI:42567033
192. receptor serine/threonine kinase
799 aa protein
NP_177182.2 GI:42563102
193. Bifunctional inhibitor/lipid-transfer protein/seed storage 2S albumin superfamily protein
95 aa protein
NP_568949.1 GI:18424547
194. Bifunctional inhibitor/lipid-transfer protein/seed storage 2S albumin superfamily protein
50 aa protein
NP_563740.1 GI:18390527
195. unnamed protein product
95 aa protein
CAD5335595.1 GI:1901201342
196. unnamed protein product
529 aa protein
CAD5331060.1 GI:1901197038
197. unnamed protein product
208 aa protein
CAD5317076.1 GI:1901008048
198. unnamed protein product
196 aa protein
CAD5313033.1 GI:1901004189
199. unnamed protein product
208 aa protein
CAA0332574.1 GI:1789596939
200. unnamed protein product
197 aa protein
CAA0215947.1 GI:1789592498
201. unnamed protein product
99 aa protein
CAA0411432.1 GI:1789576237
202. unnamed protein product
91 aa protein
CAA0401208.1 GI:1789571303
203. unnamed protein product
208 aa protein
VYS50890.1 GI:1780607253
204. unnamed protein product
196 aa protein
VYS46422.1 GI:1780602785
205. unnamed protein product
99 aa protein
VYS71137.1 GI:1780586583
206. unnamed protein product
91 aa protein
VYS66140.1 GI:1780581587
207. hypothetical protein AT1G76965
187 aa protein
AEE35913.1 GI:332197792
208. Bifunctional inhibitor/lipid-transfer protein/seed storage 2S albumin superfamily protein
134 aa protein
AEE35475.1 GI:332197354
209. Bifunctional inhibitor/lipid-transfer protein/seed storage 2S albumin superfamily protein
152 aa protein
AEE35474.1 GI:332197353
210. receptor serine/threonine kinase
799 aa protein
AEE35037.1 GI:332196916
211. Bifunctional inhibitor/lipid-transfer protein/seed storage 2S albumin superfamily protein
95 aa protein
AEE28175.1 GI:332190054
212. Bifunctional inhibitor/lipid-transfer protein/seed storage 2S albumin superfamily protein
50 aa protein
AEE27842.1 GI:332189721
213. Bifunctional inhibitor/lipid-transfer protein/seed storage 2S albumin superfamily protein
205 aa protein
AEE27841.1 GI:332189720
214. KTI1
215 aa protein
OAP14620.1 GI:1032300295
215. hypothetical protein AXX17_AT1G18760
196 aa protein
OAP12347.1 GI:1032298022
216. hypothetical protein AXX17_AT5G61580
95 aa protein
OAO89665.1 GI:1032275337
217. putative trypsin inhibitor
215 aa protein
AAO00908.1 GI:27311885
218. putative trypsin inhibitor
215 aa protein
AAN15685.1 GI:23198316
219. unknown protein
196 aa protein
AAM10091.1 GI:20148401
220. putative lemir (miraculin) protein
196 aa protein
AAG48779.1 GI:12083240
221. At1g17860/F2H15_8
196 aa protein
AAM19885.1 GI:20453293
222. putative trypsin inhibitor; 19671-20297
208 aa protein
AAG52121.1 GI:12324312
223. cysteine protease putative
462 aa protein
AAG50628.1 GI:12321010
224. putative trypsin inhibitor
205 aa protein
AAK96757.1 GI:15450972
225. At5g07230
91 aa protein
ABD57463.1 GI:88900302
226. A9 protein precursor-like
95 aa protein
AAM63848.1 GI:21555393
227. putative trypsin inhibitor
215 aa protein
AAL91212.1 GI:19698953
228. At1g62510
149 aa protein
AAQ65111.1 GI:34365599
229. At2g02120
77 aa protein
AAO42893.1 GI:28416725
230. At1g17860/F2H15_8
196 aa protein
AAK95260.1 GI:15294166
231. Unknown protein
196 aa protein
AAK48962.1 GI:13899081
232. A9
91 aa protein
CAB87279.1 GI:7546701
233. tapetum-specific protein A9-like protein
99 aa protein
BAB10170.1 GI:10176926
234. putative trypsin inhibitor
215 aa protein
BAF02103.1 GI:110740417
235. serpin-related
121 aa protein
AAY78665.1 GI:67633482
236. serpin-related
120 aa protein
AAY78662.1 GI:67633476
237. A9
91 aa protein
BAD43757.1 GI:51970130
238. putative A9 protein precursor
95 aa protein
BAC42516.1 GI:26450816

## Sheet: Supplementary Table S3
Supplementary Table S3. NCBI protein database of Arabidopsis Thaliana-derived AIs (670 entries).
1. unnamed protein product
253 aa protein
CAD5317105.1 GI:1901008076
2. unnamed protein product
132 aa protein
CAD5329218.1 GI:1901121769
3. RecName: Full=Non-specific lipid transfer protein GPI-anchored 6; Short=AtLTPG-6; Short=Protein LTP-GPI-ANCHORED 6; AltName: Full=Xylogen like protein 6; Short=AtXYLP6; Short=AtXYP12; Flags: Precursor
184 aa protein
F4I082.2 GI:1939884416
4. RecName: Full=Non-specific lipid transfer protein GPI-anchored 25; Short=AtLTPG-25; Short=Protein LTP-GPI-ANCHORED 25; Flags: Precursor
219 aa protein
F4JIG1.1 GI:1939884345
5. RecName: Full=Non-specific lipid transfer protein GPI-anchored 23; Short=AtLTPG-23; Short=Protein LTP-GPI-ANCHORED 23; AltName: Full=Xylogen-like protein 5; Short=AtXYLP5; Short=AtXYP13; Flags: Precursor
256 aa protein
Q2PE60.1 GI:1939884344
6. RecName: Full=Non-specific lipid transfer protein GPI-anchored 19; Short=AtLTPG-19; Short=Protein LTP-GPI-ANCHORED 19; Flags: Precursor
171 aa protein
F4HZB9.1 GI:1939884343
7. RecName: Full=Non-specific lipid transfer protein GPI-anchored 4; Short=AtLTPG-4; Short=Protein LTP-GPI-ANCHORED 4; AltName: Full=Xylogen like protein 3; Short=AtXYLP3; Short=AtXYP3; Flags: Precursor
208 aa protein
Q2PE70.1 GI:122202263
8. RecName: Full=Non-specific lipid transfer protein GPI-anchored 26; Short=AtLTPG-26; Short=Protein LTP-GPI-ANCHORED 26; AltName: Full=Xylogen like protein 8; Short=AtXYLP8; Short=AtXYP14; Flags: Precursor
156 aa protein
Q2PE59.1 GI:122202262
9. RecName: Full=Non-specific lipid transfer protein GPI-anchored 9; Short=AtLTPG-9; Short=Protein LTP-GPI-ANCHORED 9; Flags: Precursor
147 aa protein
Q1PFD8.1 GI:122180300
10. RecName: Full=Non-specific lipid transfer protein GPI-anchored 5; Short=AtLTPG-5; Short=Protein LTP-GPI-ANCHORED 5; AltName: Full=Xylogen like protein 12; Short=AtXYLP12; Short=AtXYP8; Flags: Precursor
170 aa protein
Q9LJ86.1 GI:75273492
11. RecName: Full=Non-specific lipid transfer protein GPI-anchored 30; Short=AtLTPG-30; Short=Protein LTP-GPI-ANCHORED 30; AltName: Full=Lipid transfer-like protein VAS; Flags: Precursor
151 aa protein
Q9FFY3.1 GI:75170324
12. RecName: Full=Non-specific lipid transfer protein GPI-anchored 10; Short=AtLTPG-10; Short=Protein LTP-GPI-ANCHORED 10; Flags: Precursor
193 aa protein
Q9C9B1.1 GI:75169672
13. RecName: Full=Non-specific lipid transfer protein GPI-anchored 16; Short=AtLTPG-16; Short=Protein LTP-GPI-ANCHORED 16; AltName: Full=Protein EMBRYO SAC DEVELOPMENT ARREST 4; AltName: Full=Xylogen like protein 6; Short=AtXYP6; Flags: Precursor
200 aa protein
Q94AX3.1 GI:75165031
14. RecName: Full=Non-specific lipid transfer protein GPI-anchored 31; Short=AtLTPG-31; Short=Protein LTP-GPI-ANCHORED 31; AltName: Full=Xylogen protein 1; Short=AtXYP1; Flags: Precursor
182 aa protein
Q8VYI9.1 GI:75161488
15. RecName: Full=Non-specific lipid transfer protein GPI-anchored 17; Short=AtLTPG-17; Short=Protein LTP-GPI-ANCHORED 17; Flags: Precursor
116 aa protein
Q8GYS8.1 GI:75151499
16. RecName: Full=Non-specific lipid transfer protein GPI-anchored 15; Short=AtLTPG-15; Short=Protein LTP-GPI-ANCHORED 15; AltName: Full=Xylogen-like protein 10; Short=AtXYLP11; Short=AtXYP7; Flags: Precursor
183 aa protein
Q7EB72.1 GI:75138808
17. RecName: Full=Non-specific lipid transfer protein GPI-anchored 14; Short=AtLTPG-14; Short=Protein LTP-GPI-ANCHORED 14; AltName: Full=Protein SENESCENCE ASSOCIATED GENES 27; AltName: Full=Xylogen like protein 7; Short=AtXYLP7; Short=AtXYP10; Flags: Precursor
204 aa protein
O64865.1 GI:75099240
18. RecName: Full=Non-specific lipid transfer protein GPI-anchored 13; Short=AtLTPG-13; Short=Protein LTP-GPI-ANCHORED 13; AltName: Full=Protein YELLOW-LEAF-SPECIFIC GENE 3; AltName: Full=Xylogen-like protein 9; Short=AtXYLP9; Short=AtXYP9; Flags: Precursor
205 aa protein
O64864.1 GI:75099239
19. RecName: Full=Non-specific lipid transfer protein GPI-anchored 1; Short=AtLTPG-1; Short=Protein LTP-GPI-ANCHORED 1; Flags: Precursor
193 aa protein
Q9C7F7.1 GI:38258836
20. Bifunctional inhibitor/lipid-transfer protein/seed storage 2S albumin superfamily protein
169 aa protein
AEE75210.2 GI:1039016130
21. Bifunctional inhibitor/lipid-transfer protein/seed storage 2S albumin superfamily protein
183 aa protein
ANM62797.1 GI:1039013056
22. Bifunctional inhibitor/lipid-transfer protein/seed storage 2S albumin superfamily protein
183 aa protein
ANM62796.1 GI:1039013055
23. Bifunctional inhibitor/lipid-transfer protein/seed storage 2S albumin superfamily protein
183 aa protein
ANM62795.1 GI:1039013054
24. Bifunctional inhibitor/lipid-transfer protein/seed storage 2S albumin superfamily protein
183 aa protein
ANM62794.1 GI:1039013053
25. Bifunctional inhibitor/lipid-transfer protein/seed storage 2S albumin superfamily protein
183 aa protein
ANM62793.1 GI:1039013052
26. Bifunctional inhibitor/lipid-transfer protein/seed storage 2S albumin superfamily protein
181 aa protein
ANM61952.1 GI:1039012138
27. Bifunctional inhibitor/lipid-transfer protein/seed storage 2S albumin superfamily protein
156 aa protein
AEE83504.1 GI:332658104
28. Bifunctional inhibitor/lipid-transfer protein/seed storage 2S albumin superfamily protein
219 aa protein
AEE83502.1 GI:332658102
29. Bifunctional inhibitor/lipid-transfer protein/seed storage 2S albumin superfamily protein
161 aa protein
AEE83119.1 GI:332657719
30. Bifunctional inhibitor/lipid-transfer protein/seed storage 2S albumin superfamily protein
208 aa protein
AEE82667.1 GI:332657267
31. Bifunctional inhibitor/lipid-transfer protein/seed storage 2S albumin superfamily protein
96 aa protein
AEE79926.1 GI:332646405
32. Bifunctional inhibitor/lipid-transfer protein/seed storage 2S albumin superfamily protein
177 aa protein
AEE79798.1 GI:332646277
33. Bifunctional inhibitor/lipid-transfer protein/seed storage 2S albumin superfamily protein
114 aa protein
AEE79168.1 GI:332645647
34. Bifunctional inhibitor/lipid-transfer protein/seed storage 2S albumin superfamily protein
114 aa protein
AEE79167.1 GI:332645646
35. Bifunctional inhibitor/lipid-transfer protein/seed storage 2S albumin superfamily protein
191 aa protein
AEE77822.1 GI:332644301
36. Bifunctional inhibitor/lipid-transfer protein/seed storage 2S albumin superfamily protein
193 aa protein
AEE77821.1 GI:332644300
37. Bifunctional inhibitor/lipid-transfer protein/seed storage 2S albumin superfamily protein
104 aa protein
AEE77541.1 GI:332644020
38. Bifunctional inhibitor/lipid-transfer protein/seed storage 2S albumin superfamily protein
170 aa protein
AEE76657.1 GI:332643136
39. Bifunctional inhibitor/lipid-transfer protein/seed storage 2S albumin superfamily protein
127 aa protein
AEE76655.1 GI:332643134
40. Bifunctional inhibitor/lipid-transfer protein/seed storage 2S albumin superfamily protein
106 aa protein
AEE74544.1 GI:332641023
41. Bifunctional inhibitor/lipid-transfer protein/seed storage 2S albumin superfamily protein
178 aa protein
AED97838.1 GI:332010455
42. Bifunctional inhibitor/lipid-transfer protein/seed storage 2S albumin superfamily protein
182 aa protein
AED97837.1 GI:332010454
43. Bifunctional inhibitor/lipid-transfer protein/seed storage 2S albumin superfamily protein
87 aa protein
AED97172.1 GI:332009789
44. Bifunctional inhibitor/lipid-transfer protein/seed storage 2S albumin superfamily protein
113 aa protein
AED96771.1 GI:332009388
45. Bifunctional inhibitor/lipid-transfer protein/seed storage 2S albumin superfamily protein
96 aa protein
AED96178.1 GI:332008795
46. Bifunctional inhibitor/lipid-transfer protein/seed storage 2S albumin superfamily protein
126 aa protein
AED95083.1 GI:332007700
47. Bifunctional inhibitor/lipid-transfer protein/seed storage 2S albumin superfamily protein
151 aa protein
AED91957.1 GI:332004574
48. Bifunctional inhibitor/lipid-transfer protein/seed storage 2S albumin superfamily protein
158 aa protein
AED91383.1 GI:332004000
49. Bifunctional inhibitor/lipid-transfer protein/seed storage 2S albumin superfamily protein
129 aa protein
AED91382.1 GI:332003999
50. Bifunctional inhibitor/lipid-transfer protein/seed storage 2S albumin superfamily protein
116 aa protein
AED90945.1 GI:332003562
51. Bifunctional inhibitor/lipid-transfer protein/seed storage 2S albumin superfamily protein
200 aa protein
AEC10944.1 GI:330255850
52. Bifunctional inhibitor/lipid-transfer protein/seed storage 2S albumin superfamily protein
183 aa protein
AEC10943.1 GI:330255849
53. Bifunctional inhibitor/lipid-transfer protein/seed storage 2S albumin superfamily protein
204 aa protein
AEC10405.1 GI:330255311
54. Bifunctional inhibitor/lipid-transfer protein/seed storage 2S albumin superfamily protein
205 aa protein
AEC10404.1 GI:330255310
55. Bifunctional inhibitor/lipid-transfer protein/seed storage 2S albumin superfamily protein
115 aa protein
AEC09460.1 GI:330254366
56. Bifunctional inhibitor/lipid-transfer protein/seed storage 2S albumin superfamily protein
176 aa protein
AEC07941.1 GI:330252847
57. Bifunctional inhibitor/lipid-transfer protein/seed storage 2S albumin superfamily protein
102 aa protein
AEC06515.1 GI:330251421
58. Bifunctional inhibitor/lipid-transfer protein/seed storage 2S albumin superfamily protein
101 aa protein
AEC06514.1 GI:330251420
59. Bifunctional inhibitor/lipid-transfer protein/seed storage 2S albumin superfamily protein
129 aa protein
AEC06263.1 GI:330251169
60. Bifunctional inhibitor/lipid-transfer protein/seed storage 2S albumin superfamily protein
169 aa protein
AEC06262.1 GI:330251168
61. RecName: Full=Non-specific lipid transfer protein GPI-anchored 8; Short=AtLTPG-8; Short=Protein LTP-GPI-ANCHORED 8; Flags: Precursor
152 aa protein
B3H587.1 GI:1939884409
62. RecName: Full=Non-specific lipid-transfer protein 13; Short=LTP 13; Flags: Precursor
126 aa protein
A8MQA2.1 GI:218527937
63. RecName: Full=Non-specific lipid transfer protein GPI-anchored 12; Short=AtLTPG-12; Short=Protein LTP-GPI-ANCHORED 12; AltName: Full=Xylogen-like protein 13; Short=AtXYLP13; Short=AtXYP11; Flags: Precursor
176 aa protein
Q9ZVC7.2 GI:75216956
64. RecName: Full=Non-specific lipid transfer protein GPI-anchored 11; Short=AtLTPG-11; Short=Protein LTP-GPI-ANCHORED 11; AltName: Full=Xylogen protein 2; Short=AtXYP2; Flags: Precursor
169 aa protein
Q9ZQI8.1 GI:75216245
65. RecName: Full=Non-specific lipid transfer protein GPI-anchored 24; Short=AtLTPG-24; Short=Protein LTP-GPI-ANCHORED 24; Flags: Precursor
161 aa protein
Q9STH5.1 GI:75207682
66. RecName: Full=Non-specific lipid transfer protein GPI-anchored 22; Short=AtLTPG-22; Short=Protein LTP-GPI-ANCHORED 22; Flags: Precursor
177 aa protein
Q9M2G1.1 GI:75182896
67. RecName: Full=Non-specific lipid transfer protein GPI-anchored 2; Short=AtLTPG-2; Short=Protein LTP-GPI-ANCHORED 2; AltName: Full=Xylogen-like protein 10; Short=AtXYLP10; Short=AtXYP5; Flags: Precursor
193 aa protein
Q9LZH5.1 GI:75181273
68. RecName: Full=Non-specific lipid transfer protein GPI-anchored 29; Short=AtLTPG-29; Short=Protein LTP-GPI-ANCHORED 29; AltName: Full=Xylogen like protein 4; Short=AtXYLP4; Short=AtXYP4; Flags: Precursor
158 aa protein
Q9FY78.1 GI:75173200
69. Bifunctional inhibitor/lipid-transfer protein/seed storage 2S albumin superfamily protein
169 aa protein
NP_683556.2 GI:1063708594
70. Bifunctional inhibitor/lipid-transfer protein/seed storage 2S albumin superfamily protein
183 aa protein
NP_001324923.1 GI:1063707184
71. Bifunctional inhibitor/lipid-transfer protein/seed storage 2S albumin superfamily protein
183 aa protein
NP_001324925.1 GI:1063707182
72. Bifunctional inhibitor/lipid-transfer protein/seed storage 2S albumin superfamily protein
183 aa protein
NP_001324924.1 GI:1063707179
73. Bifunctional inhibitor/lipid-transfer protein/seed storage 2S albumin superfamily protein
183 aa protein
NP_001324926.1 GI:1063707177
74. Bifunctional inhibitor/lipid-transfer protein/seed storage 2S albumin superfamily protein
181 aa protein
NP_001324141.1 GI:1063703739
75. Bifunctional inhibitor/lipid-transfer protein/seed storage 2S albumin superfamily protein
183 aa protein
NP_001318446.1 GI:1063703670
76. Bifunctional inhibitor/lipid-transfer protein/seed storage 2S albumin superfamily protein
224 aa protein
NP_001185235.1 GI:334183333
77. Bifunctional inhibitor/lipid-transfer protein/seed storage 2S albumin superfamily protein
87 aa protein
NP_200741.2 GI:238481598
78. Bifunctional inhibitor/lipid-transfer protein/seed storage 2S albumin superfamily protein
134 aa protein
NP_001117596.1 GI:186495085
79. Bifunctional inhibitor/lipid-transfer protein/seed storage 2S albumin superfamily protein
227 aa protein
NP_564682.2 GI:186491088
80. Bifunctional inhibitor/lipid-transfer protein/seed storage 2S albumin superfamily protein
152 aa protein
NP_177496.3 GI:145337497
81. Bifunctional inhibitor/lipid-transfer protein/seed storage 2S albumin superfamily protein
126 aa protein
NP_001078707.1 GI:145334723
82. Bifunctional inhibitor/lipid-transfer protein/seed storage 2S albumin superfamily protein
104 aa protein
NP_001078221.1 GI:145332711
83. Bifunctional inhibitor/lipid-transfer protein/seed storage 2S albumin superfamily protein
102 aa protein
NP_001077900.1 GI:145328730
84. Bifunctional inhibitor/lipid-transfer protein/seed storage 2S albumin superfamily protein
101 aa protein
NP_001077899.1 GI:145328728
85. Bifunctional inhibitor/lipid-transfer protein/seed storage 2S albumin superfamily protein
95 aa protein
NP_001077480.1 GI:145323782
86. Bifunctional inhibitor/lipid-transfer protein/seed storage 2S albumin superfamily protein
191 aa protein
NP_001030803.1 GI:79314090
87. Bifunctional inhibitor/lipid-transfer protein/seed storage 2S albumin superfamily protein
178 aa protein
NP_974989.1 GI:42573786
88. Bifunctional inhibitor/lipid-transfer protein/seed storage 2S albumin superfamily protein
123 aa protein
NP_974087.1 GI:42571993
89. Bifunctional inhibitor/lipid-transfer protein/seed storage 2S albumin superfamily protein
171 aa protein
NP_973749.1 GI:42571317
90. Bifunctional inhibitor/lipid-transfer protein/seed storage 2S albumin superfamily protein
129 aa protein
NP_973450.1 GI:42570753
91. Bifunctional inhibitor/lipid-transfer protein/seed storage 2S albumin superfamily protein
114 aa protein
NP_850700.1 GI:30693968
92. Bifunctional inhibitor/lipid-transfer protein/seed storage 2S albumin superfamily protein
158 aa protein
NP_850800.1 GI:30682659
93. Bifunctional inhibitor/lipid-transfer protein/seed storage 2S albumin superfamily protein
208 aa protein
NP_192607.2 GI:30680828
94. Bifunctional inhibitor/lipid-transfer protein/seed storage 2S albumin superfamily protein
219 aa protein
NP_680688.1 GI:22328634
95. Bifunctional inhibitor/lipid-transfer protein/seed storage 2S albumin superfamily protein
182 aa protein
NP_568984.1 GI:18424785
96. Bifunctional inhibitor/lipid-transfer protein/seed storage 2S albumin superfamily protein
129 aa protein
NP_568210.1 GI:18415958
97. Bifunctional inhibitor/lipid-transfer protein/seed storage 2S albumin superfamily protein
116 aa protein
NP_568160.1 GI:18415051
98. Bifunctional inhibitor/lipid-transfer protein/seed storage 2S albumin superfamily protein
156 aa protein
NP_567445.1 GI:18414320
99. Bifunctional inhibitor/lipid-transfer protein/seed storage 2S albumin superfamily protein
147 aa protein
NP_565067.1 GI:18410388
100. Bifunctional inhibitor/lipid-transfer protein/seed storage 2S albumin superfamily protein
200 aa protein
NP_566127.1 GI:18407536
101. Bifunctional inhibitor/lipid-transfer protein/seed storage 2S albumin superfamily protein
183 aa protein
NP_566126.1 GI:18407534
102. Bifunctional inhibitor/lipid-transfer protein/seed storage 2S albumin superfamily protein
115 aa protein
NP_565872.1 GI:18404577
103. Bifunctional inhibitor/lipid-transfer protein/seed storage 2S albumin superfamily protein
170 aa protein
NP_566712.1 GI:18403453
104. Bifunctional inhibitor/lipid-transfer protein/seed storage 2S albumin superfamily protein
176 aa protein
NP_565637.1 GI:18401329
105. Bifunctional inhibitor/lipid-transfer protein/seed storage 2S albumin superfamily protein
96 aa protein
NP_200029.1 GI:15242288
106. Bifunctional inhibitor/lipid-transfer protein/seed storage 2S albumin superfamily protein
113 aa protein
NP_200459.1 GI:15241230
107. Bifunctional inhibitor/lipid-transfer protein/seed storage 2S albumin superfamily protein
151 aa protein
NP_196894.1 GI:15240748
108. Bifunctional inhibitor/lipid-transfer protein/seed storage 2S albumin superfamily protein
161 aa protein
NP_192973.1 GI:15234524
109. Bifunctional inhibitor/lipid-transfer protein/seed storage 2S albumin superfamily protein
114 aa protein
NP_190966.1 GI:15232384
110. Bifunctional inhibitor/lipid-transfer protein/seed storage 2S albumin superfamily protein
106 aa protein
NP_187401.1 GI:15231466
111. Bifunctional inhibitor/lipid-transfer protein/seed storage 2S albumin superfamily protein
177 aa protein
NP_191414.1 GI:15231070
112. Bifunctional inhibitor/lipid-transfer protein/seed storage 2S albumin superfamily protein
193 aa protein
NP_189958.1 GI:15229756
113. Bifunctional inhibitor/lipid-transfer protein/seed storage 2S albumin superfamily protein
127 aa protein
NP_188897.1 GI:15228797
114. Bifunctional inhibitor/lipid-transfer protein/seed storage 2S albumin superfamily protein
169 aa protein
NP_179002.1 GI:15225509
115. Bifunctional inhibitor/lipid-transfer protein/seed storage 2S albumin superfamily protein
204 aa protein
NP_181959.1 GI:15224863
116. Bifunctional inhibitor/lipid-transfer protein/seed storage 2S albumin superfamily protein
205 aa protein
NP_181958.1 GI:15224862
117. Bifunctional inhibitor/lipid-transfer protein/seed storage 2S albumin superfamily protein
112 aa protein
NP_174507.1 GI:15222628
118. Bifunctional inhibitor/lipid-transfer protein/seed storage 2S albumin superfamily protein
256 aa protein
NP_174848.1 GI:15220327
119. Bifunctional inhibitor/lipid-transfer protein/seed storage 2S albumin superfamily protein
193 aa protein
NP_177530.1 GI:15219578
120. glycosylphosphatidylinositol-anchored lipid protein transfer 1
193 aa protein
NP_174116.1 GI:15217777
121. unnamed protein product
50 aa protein
CAD5335056.1 GI:1901200827
122. unnamed protein product
96 aa protein
CAD5334667.1 GI:1901200458
123. unnamed protein product
339 aa protein
CAD5331622.1 GI:1901197569
124. unnamed protein product
1736 aa protein
CAD5331217.1 GI:1901197188
125. unnamed protein product
116 aa protein
CAD5330936.1 GI:1901196917
126. unnamed protein product
61 aa protein
CAD5330542.1 GI:1901196534
127. unnamed protein product
170 aa protein
CAD5329347.1 GI:1901121889
128. unnamed protein product
143 aa protein
CAD5327939.1 GI:1901120554
129. unnamed protein product
218 aa protein
CAD5327938.1 GI:1901120553
130. unnamed protein product
162 aa protein
CAD5327675.1 GI:1901120304
131. unnamed protein product
207 aa protein
CAD5327342.1 GI:1901119990
132. unnamed protein product
165 aa protein
CAD5326191.1 GI:1901088618
133. unnamed protein product
114 aa protein
CAD5325755.1 GI:1901088199
134. unnamed protein product
125 aa protein
CAD5325570.1 GI:1901088022
135. unnamed protein product
192 aa protein
CAD5324786.1 GI:1901087268
136. unnamed protein product
167 aa protein
CAD5323852.1 GI:1901086377
137. unnamed protein product
107 aa protein
CAD5323850.1 GI:1901086375
138. unnamed protein product
120 aa protein
CAD5323849.1 GI:1901086374
139. unnamed protein product
297 aa protein
CAD5322369.1 GI:1901084969
140. unnamed protein product
200 aa protein
CAD5321711.1 GI:1901038907
141. unnamed protein product
359 aa protein
CAD5321710.1 GI:1901038906
142. unnamed protein product
198 aa protein
CAD5321336.1 GI:1901038556
143. unnamed protein product
181 aa protein
CAD5321335.1 GI:1901038555
144. unnamed protein product
537 aa protein
CAD5320687.1 GI:1901037925
145. unnamed protein product
177 aa protein
CAD5319637.1 GI:1901036921
146. unnamed protein product
169 aa protein
CAD5318453.1 GI:1901035796
147. unnamed protein product
173 aa protein
CAD5317139.1 GI:1901008110
148. unnamed protein product
107 aa protein
CAD5316242.1 GI:1901007251
149. unnamed protein product
351 aa protein
CAD5315615.1 GI:1901006663
150. unnamed protein product
193 aa protein
CAD5313870.1 GI:1901004995
151. unnamed protein product
712 aa protein
CAD5311586.1 GI:1901002806
152. unnamed protein product
193 aa protein
CAA0333665.1 GI:1789597005
153. unnamed protein product
112 aa protein
CAA0333097.1 GI:1789596968
154. unnamed protein product
149 aa protein
CAA0333077.1 GI:1789596967
155. unnamed protein product
123 aa protein
CAA0313997.1 GI:1789595995
156. unnamed protein product
227 aa protein
CAA0296446.1 GI:1789595217
157. unnamed protein product
263 aa protein
CAA0269075.1 GI:1789594166
158. unnamed protein product
193 aa protein
CAA0248907.1 GI:1789593422
159. unnamed protein product
95 aa protein
CAA0176628.1 GI:1789591409
160. unnamed protein product
171 aa protein
CAA0159525.1 GI:1789590909
161. unnamed protein product
200 aa protein
CAA0377651.1 GI:1789590682
162. unnamed protein product
406 aa protein
CAA0377649.1 GI:1789590681
163. unnamed protein product
198 aa protein
CAA0376811.1 GI:1789590285
164. unnamed protein product
205 aa protein
CAA0376809.1 GI:1789590284
165. unnamed protein product
115 aa protein
CAA0375336.1 GI:1789589586
166. unnamed protein product
177 aa protein
CAA0372325.1 GI:1789588447
167. unnamed protein product
102 aa protein
CAA0363213.1 GI:1789587342
168. unnamed protein product
101 aa protein
CAA0363200.1 GI:1789587341
169. unnamed protein product
169 aa protein
CAA0360792.1 GI:1789587125
170. unnamed protein product
96 aa protein
CAA0387438.1 GI:1789586088
171. unnamed protein product
177 aa protein
CAA0387240.1 GI:1789585996
172. unnamed protein product
114 aa protein
CAA0386252.1 GI:1789585529
173. unnamed protein product
193 aa protein
CAA0384372.1 GI:1789584430
174. unnamed protein product
104 aa protein
CAA0384075.1 GI:1789584137
175. unnamed protein product
170 aa protein
CAA0383341.1 GI:1789583417
176. unnamed protein product
152 aa protein
CAA0383339.1 GI:1789583415
177. unnamed protein product
120 aa protein
CAA0383338.1 GI:1789583414
178. unnamed protein product
89 aa protein
CAA0382178.1 GI:1789582269
179. unnamed protein product
91 aa protein
CAA0381668.1 GI:1789581767
180. unnamed protein product
143 aa protein
CAA0395268.1 GI:1789578239
181. unnamed protein product
218 aa protein
CAA0395266.1 GI:1789578237
182. unnamed protein product
208 aa protein
CAA0394153.1 GI:1789577577
183. unnamed protein product
128 aa protein
CAA0394124.1 GI:1789577563
184. unnamed protein product
88 aa protein
CAA0394120.1 GI:1789577561
185. unnamed protein product
182 aa protein
CAA0411877.1 GI:1789576445
186. unnamed protein product
113 aa protein
CAA0410224.1 GI:1789575653
187. unnamed protein product
96 aa protein
CAA0409264.1 GI:1789575190
188. unnamed protein product
126 aa protein
CAA0407449.1 GI:1789574352
189. unnamed protein product
151 aa protein
CAA0402448.1 GI:1789571915
190. unnamed protein product
158 aa protein
CAA0401574.1 GI:1789571486
191. unnamed protein product
116 aa protein
CAA0400935.1 GI:1789571169
192. unnamed protein product
193 aa protein
VYS50954.1 GI:1780607317
193. unnamed protein product
112 aa protein
VYS50917.1 GI:1780607280
194. unnamed protein product
152 aa protein
VYS50916.1 GI:1780607279
195. unnamed protein product
123 aa protein
VYS49951.1 GI:1780606314
196. unnamed protein product
227 aa protein
VYS49172.1 GI:1780605535
197. unnamed protein product
263 aa protein
VYS48100.1 GI:1780604463
198. unnamed protein product
193 aa protein
VYS47362.1 GI:1780603725
199. unnamed protein product
171 aa protein
VYS44841.1 GI:1780601204
200. unnamed protein product
200 aa protein
VYS55892.1 GI:1780600978
201. unnamed protein product
183 aa protein
VYS55891.1 GI:1780600977
202. unnamed protein product
198 aa protein
VYS55494.1 GI:1780600580
203. unnamed protein product
205 aa protein
VYS55493.1 GI:1780600579
204. unnamed protein product
115 aa protein
VYS54791.1 GI:1780599877
205. unnamed protein product
196 aa protein
VYS53650.1 GI:1780598736
206. unnamed protein product
102 aa protein
VYS52547.1 GI:1780597633
207. unnamed protein product
101 aa protein
VYS52546.1 GI:1780597632
208. unnamed protein product
181 aa protein
VYS52321.1 GI:1780597407
209. unnamed protein product
96 aa protein
VYS60892.1 GI:1780596341
210. unnamed protein product
177 aa protein
VYS60797.1 GI:1780596246
211. unnamed protein product
111 aa protein
VYS60333.1 GI:1780595782
212. unnamed protein product
193 aa protein
VYS59242.1 GI:1780594691
213. unnamed protein product
104 aa protein
VYS58993.1 GI:1780594442
214. unnamed protein product
170 aa protein
VYS58265.1 GI:1780593714
215. unnamed protein product
127 aa protein
VYS58263.1 GI:1780593712
216. unnamed protein product
120 aa protein
VYS58262.1 GI:1780593711
217. unnamed protein product
169 aa protein
VYS57129.1 GI:1780592578
218. unnamed protein product
91 aa protein
VYS56627.1 GI:1780592076
219. unnamed protein product
77 aa protein
VYS64213.1 GI:1780590078
220. unnamed protein product
143 aa protein
VYS62712.1 GI:1780588577
221. unnamed protein product
218 aa protein
VYS62710.1 GI:1780588575
222. unnamed protein product
161 aa protein
VYS62407.1 GI:1780588272
223. unnamed protein product
208 aa protein
VYS62031.1 GI:1780587896
224. unnamed protein product
182 aa protein
VYS71346.1 GI:1780586792
225. unnamed protein product
87 aa protein
VYS70855.1 GI:1780586301
226. unnamed protein product
113 aa protein
VYS70550.1 GI:1780585996
227. unnamed protein product
96 aa protein
VYS70084.1 GI:1780585530
228. unnamed protein product
126 aa protein
VYS69244.1 GI:1780584691
229. unnamed protein product
96 aa protein
VYS68577.1 GI:1780584024
230. unnamed protein product
151 aa protein
VYS66755.1 GI:1780582202
231. unnamed protein product
158 aa protein
VYS66326.1 GI:1780581773
232. unnamed protein product
116 aa protein
VYS66005.1 GI:1780581452
233. Bifunctional inhibitor/lipid-transfer protein/seed storage 2S albumin superfamily protein
193 aa protein
AEE35522.1 GI:332197401
234. Bifunctional inhibitor/lipid-transfer protein/seed storage 2S albumin superfamily protein
147 aa protein
AEE35476.1 GI:332197355
235. Bifunctional inhibitor/lipid-transfer protein/seed storage 2S albumin superfamily protein
134 aa protein
AEE35475.1 GI:332197354
236. Bifunctional inhibitor/lipid-transfer protein/seed storage 2S albumin superfamily protein
152 aa protein
AEE35474.1 GI:332197353
237. Bifunctional inhibitor/lipid-transfer protein/seed storage 2S albumin superfamily protein
123 aa protein
AEE34217.1 GI:332196096
238. Bifunctional inhibitor/lipid-transfer protein/seed storage 2S albumin superfamily protein
224 aa protein
AEE33215.1 GI:332195094
239. Bifunctional inhibitor/lipid-transfer protein/seed storage 2S albumin superfamily protein
227 aa protein
AEE33214.1 GI:332195093
240. Bifunctional inhibitor/lipid-transfer protein/seed storage 2S albumin superfamily protein
256 aa protein
AEE31848.1 GI:332193727
241. Bifunctional inhibitor/lipid-transfer protein/seed storage 2S albumin superfamily protein
112 aa protein
AEE31459.1 GI:332193338
242. glycosylphosphatidylinositol-anchored lipid protein transfer 1
193 aa protein
AEE30894.1 GI:332192773
243. Bifunctional inhibitor/lipid-transfer protein/seed storage 2S albumin superfamily protein
95 aa protein
AEE28175.1 GI:332190054
244. Bifunctional inhibitor/lipid-transfer protein/seed storage 2S albumin superfamily protein
171 aa protein
AEE27530.1 GI:332189409
245. unknown
157 aa protein
ABK28633.1 GI:116831361
246. unknown
148 aa protein
ABK28466.1 GI:116831021
247. hypothetical protein At5g59330
88 aa protein
ABK27971.1 GI:116830027
248. hypothetical protein; 84520-85275
193 aa protein
AAG52526.1 GI:12325150
249. lipid transfer protein
124 aa protein
AAG51811.1 GI:12323697
250. lipid transfer protein, putative; 26937-27275
putative; 26937-27275
AAG51810.1 GI:12323696
251. unknown protein; 63629-62263
184 aa protein
AAG51569.1 GI:12323173
252. lipid transfer protein
193 aa protein
AAG51485.1 GI:12322995
253. hypothetical protein
134 aa protein
AAG30973.1 GI:11120793
254. hypothetical protein
112 aa protein
AAG30968.1 GI:11120788
255. putative 5B-anther specific protein
106 aa protein
AAF02152.1 GI:6041843
256. LTPG1
193 aa protein
OAP18545.1 GI:1032304220
257. hypothetical protein AXX17_AT1G02330
171 aa protein
OAP18139.1 GI:1032303814
258. hypothetical protein AXX17_AT1G57710
123 aa protein
OAP16100.1 GI:1032301775
259. hypothetical protein AXX17_AT1G67780
152 aa protein
OAP15740.1 GI:1032301415
260. hypothetical protein AXX17_AT1G36900
261 aa protein
OAP14408.1 GI:1032300083
261. hypothetical protein AXX17_AT1G49790
184 aa protein
OAP12773.1 GI:1032298448
262. hypothetical protein AXX17_AT2G41870
204 aa protein
OAP11609.1 GI:1032297283
263. hypothetical protein AXX17_AT2G23060
176 aa protein
OAP11285.1 GI:1032296959
264. hypothetical protein AXX17_AT2G11660
101 aa protein
OAP11232.1 GI:1032296906
265. hypothetical protein AXX17_AT2G34700
115 aa protein
OAP10323.1 GI:1032295997
266. hypothetical protein AXX17_AT2G45920
183 aa protein
OAP09934.1 GI:1032295608
267. hypothetical protein AXX17_AT2G41860
205 aa protein
OAP09879.1 GI:1032295553
268. XYP2
169 aa protein
OAP08902.1 GI:1032294576
269. EDA4
200 aa protein
OAP08216.1 GI:1032293890
270. hypothetical protein AXX17_AT3G24340
116 aa protein
OAP06612.1 GI:1032292285
271. hypothetical protein AXX17_AT3G24350
127 aa protein
OAP04421.1 GI:1032290094
272. LTPG2
193 aa protein
OAP03408.1 GI:1032289081
273. hypothetical protein AXX17_AT3G46550
125 aa protein
OAP03131.1 GI:1032288804
274. hypothetical protein AXX17_AT3G24370
170 aa protein
OAP02908.1 GI:1032288581
275. hypothetical protein AXX17_AT3G53090
177 aa protein
OAP01963.1 GI:1032287636
276. hypothetical protein AXX17_AT3G12570
89 aa protein
OAP01741.1 GI:1032287414
277. hypothetical protein AXX17_AT3G48380
114 aa protein
OAP01577.1 GI:1032287250
278. hypothetical protein AXX17_AT3G07420
106 aa protein
OAP01368.1 GI:1032287041
279. hypothetical protein AXX17_AT4G32710
79 aa protein
OAP00632.1 GI:1032286304
280. hypothetical protein AXX17_AT4G09820
208 aa protein
OAO99763.1 GI:1032285436
281. hypothetical protein AXX17_AT4G17130
218 aa protein
OAO98752.1 GI:1032284425
282. hypothetical protein AXX17_AT4G13910
161 aa protein
OAO97623.1 GI:1032283296
283. hypothetical protein AXX17_AT5G55680
113 aa protein
OAO96031.1 GI:1032281703
284. hypothetical protein AXX17_AT5G13330
151 aa protein
OAO95452.1 GI:1032281124
285. XYP1
182 aa protein
OAO94669.1 GI:1032280341
286. hypothetical protein AXX17_AT5G05460
116 aa protein
OAO93739.1 GI:1032279411
287. hypothetical protein AXX17_AT5G08900
158 aa protein
OAO90371.1 GI:1032276043
288. hypothetical protein AXX17_AT5G08900
129 aa protein
OAO90370.1 GI:1032276042
289. hypothetical protein AXX17_AT5G35400
96 aa protein
OAO89989.1 GI:1032275661
290. hypothetical protein AXX17_AT5G51050
96 aa protein
OAO89636.1 GI:1032275308
291. F10O3.7
129 aa protein
AAD25798.1 GI:4587567
292. F5D14.4
112 aa protein
AAF81324.1 GI:8920602
293. lipid transfer protein
193 aa protein
AAM91112.1 GI:22136068
294. AT5g64080/MHJ24_6
182 aa protein
AAM10364.1 GI:20147301
295. At1g55260/F7A10_16
184 aa protein
AAL90923.1 GI:19699114
296. AT3g22600/F16J14_17
170 aa protein
AAL79604.1 GI:18958062
297. AT5g64080/MHJ24_6
182 aa protein
AAL50083.1 GI:17979494
298. unknown
168 aa protein
AAN60349.1 GI:24417478
299. lipid transfer protein-like VAS
151 aa protein
AAL68835.1 GI:18390051
300. hypothetical protein
112 aa protein
AAG60179.1 GI:12597870
301. F22C12.1
3290 aa protein
AAF24584.1 GI:6692119
302. unknown protein
115 aa protein
AAL66904.1 GI:18377476
303. Unknown protein
115 aa protein
AAK96826.1 GI:15451110
304. protease inhibitor/seed storage/lipid transfer protein family protein
96 aa protein
ABE66243.1 GI:91807032
305. protease inhibitor/seed storage/lipid transfer protein family protein
156 aa protein
ABE66067.1 GI:91806680
306. protease inhibitor/seed storage/lipid transfer protein family protein
147 aa protein
ABE65768.1 GI:91806079
307. hypothetical protein At5g59330
87 aa protein
ABE65587.1 GI:91805717
308. At5g52160
96 aa protein
ABD57481.1 GI:88900338
309. At5g05960
116 aa protein
ABD38889.1 GI:88011017
310. At2g13820
169 aa protein
AAO23627.1 GI:27765012
311. putative protein
114 aa protein
AAO00805.1 GI:27311679
312. unknown
177 aa protein
AAM67343.1 GI:21618293
313. nonspecific lipid-transfer protein-like protein
182 aa protein
AAM67186.1 GI:21618136
314. A9
91 aa protein
AAM66993.1 GI:21617943
315. lipid-transfer protein-like protein
193 aa protein
AAM66942.1 GI:21617892
316. unknown
96 aa protein
AAM65986.1 GI:21594254
317. unknown
110 aa protein
AAM65889.1 GI:21593924
318. unknown
200 aa protein
AAM65600.1 GI:21593633
319. lipid transfer protein
147 aa protein
AAM65563.1 GI:21593596
320. unknown
183 aa protein
AAM64723.1 GI:21592774
321. unknown
156 aa protein
AAM64671.1 GI:21592722
322. unknown
116 aa protein
AAM64483.1 GI:21592534
323. putative nonspecific lipid-transfer protein precursor
169 aa protein
AAM64422.1 GI:21592471
324. unknown
165 aa protein
AAM63806.1 GI:21555220
325. putative lipid transfer protein
129 aa protein
AAM63379.1 GI:21554304
326. unknown
166 aa protein
AAM63095.1 GI:21554014
327. lipid transfer protein
193 aa protein
AAM62634.1 GI:21553541
328. unknown
168 aa protein
AAM61728.1 GI:21537387
329. unknown
116 aa protein
AAM61119.1 GI:21536787
330. unknown protein
183 aa protein
AAM51353.1 GI:21436367
331. lipid transfer protein
193 aa protein
AAM12955.1 GI:20260114
332. putative nonspecific lipid-transfer protein precursor
169 aa protein
AAM15251.1 GI:20197795
333. expressed protein
176 aa protein
AAC77871.2 GI:20197416
334. putative nonspecific lipid-transfer protein precursor
169 aa protein
AAD15432.1 GI:4263771
335. unknown protein
204 aa protein
AAC16080.1 GI:3128176
336. unknown protein
205 aa protein
AAC16079.1 GI:3128175
337. At5g13900
151 aa protein
AAT71978.1 GI:50253552
338. At3g52130
125 aa protein
AAS49078.1 GI:44917507
339. At4g12360
161 aa protein
AAR92341.1 GI:40824080
340. At4g12360
161 aa protein
AAR24194.1 GI:38566608
341. At3g53980
114 aa protein
AAP21327.1 GI:30102818
342. At2g44300
204 aa protein
AAP12845.1 GI:30017223
343. At4g12510
244 aa protein
AAO64811.1 GI:29028864
344. unknown protein
205 aa protein
AAO63932.1 GI:28973215
345. unknown protein
116 aa protein
AAO50528.1 GI:28827368
346. At3g58550
177 aa protein
AAO39966.1 GI:28372968
347. putative lipid-transfer protein
193 aa protein
AAL85151.1 GI:19310841
348. unknown protein
183 aa protein
AAL38887.1 GI:17529320
349. At2g48140/F11L15.4
200 aa protein
AAL31145.1 GI:16974321
350. At1g55260/F7A10_16
184 aa protein
AAL06529.1 GI:15724272
351. putative lipid transfer protein
193 aa protein
AAK76582.1 GI:15028171
352. AT3g22600/F16J14_17
170 aa protein
AAK74008.1 GI:15010698
353. At2g48140/F11L15.4
200 aa protein
AAK74001.1 GI:15010684
354. putative lipid transfer protein
194 aa protein
AAB81871.1 GI:2565001
355. unnamed protein product
123 aa protein
CBC75376.1 GI:257689383
356. AT3G43720
187 aa protein
BAH56934.1 GI:227204165
357. AT5G05960
174 aa protein
BAH56925.1 GI:227204147
358. unnamed protein product
123 aa protein
CAW78468.1 GI:219984919
359. putative protein
114 aa protein
CAB88360.1 GI:7630018
360. putative protein
161 aa protein
CAB78279.1 GI:7267937
361. putative lipid transfer protein
194 aa protein
CAB77992.1 GI:7267509
362. putative protein
177 aa protein
CAB68193.1 GI:6735372
363. unnamed protein product
113 aa protein
BAB11276.1 GI:10177847
364. At1g73550
134 aa protein
ABN04810.1 GI:124301116
365. putative lipid transfer protein
158 aa protein
CAC05463.1 GI:9955524
366. lipid-transfer-like protein
193 aa protein
CAB83144.1 GI:7362772
367. hypothetical protein
203 aa protein
CAB78523.1 GI:7268227
368. putative protein
161 aa protein
CAB45983.1 GI:5281047
369. 5B protein like protein
125 aa protein
CAB41333.1 GI:4678942
370. hypothetical protein
203 aa protein
CAB10260.1 GI:2244838
371. unnamed protein product
170 aa protein
BAB01475.1 GI:11994292
372. unnamed protein product
127 aa protein
BAB01473.1 GI:11994290
373. unnamed protein product
194 aa protein
BAB01472.1 GI:11994289
374. unnamed protein product
151 aa protein
BAB11118.1 GI:10177656
375. unnamed protein product
174 aa protein
BAB10801.1 GI:10177569
376. unnamed protein product
173 aa protein
BAB10276.1 GI:10176956
377. putative F-box family protein
244 aa protein
BAE99482.1 GI:110743182
378. predicted GPI-anchored protein
169 aa protein
BAE99377.1 GI:110742966
379. xylogen like protein 14
156 aa protein
BAE73270.1 GI:84778486
380. xylogen like protein 13
256 aa protein
BAE73269.1 GI:84778484
381. xylogen like protein 12
184 aa protein
BAE73268.1 GI:84778482
382. xylogen like protein 11
176 aa protein
BAE73267.1 GI:84778480
383. xylogen like protein 10
204 aa protein
BAE73266.1 GI:84778478
384. xylogen like protein 9
205 aa protein
BAE73265.1 GI:84778476
385. xylogen like protein 8
170 aa protein
BAE73264.1 GI:84778474
386. xylogen like protein 7
183 aa protein
BAE73263.1 GI:84778472
387. xylogen like protein 6
200 aa protein
BAE73262.1 GI:84778470
388. xylogen like protein 5
193 aa protein
BAE73261.1 GI:84778468
389. xylogen like protein 4
158 aa protein
BAE73260.1 GI:84778466
390. xylogen like protein 3
208 aa protein
BAE73259.1 GI:84778464
391. 5B protein like protein
125 aa protein
BAD95162.1 GI:62320556
392. A9
107 aa protein
CAA43889.1 GI:16144
393. predicted GPI-anchored protein
176 aa protein
BAD43623.1 GI:51969862
394. predicted GPI-anchored protein
176 aa protein
BAD43618.1 GI:51969852
395. predicted GPI-anchored protein
176 aa protein
BAD43593.1 GI:51969802
396. predicted GPI-anchored protein
151 aa protein
BAD43005.1 GI:51968626
397. GPI-anchored protein
177 aa protein
BAC43656.1 GI:26453160
398. putative lipid transfer protein
158 aa protein
BAC43083.1 GI:26451986
399. putative non-specific lipid transfer protein nLTP
205 aa protein
BAC42777.1 GI:26451353
400. unknown protein
116 aa protein
BAC42080.1 GI:26449918
401. unnamed protein product
92 aa protein
BAB02265.1 GI:9294369
402. unnamed protein product
96 aa protein
BAA97459.1 GI:8885529
403. RecName: Full=2S seed storage protein 4; AltName: Full=2S albumin storage protein; AltName: Full=NWMU2-2S albumin 4; Contains: RecName: Full=2S seed storage protein 4 small subunit; Contains: RecName: Full=2S seed storage protein 4 large subunit; Flags: Precursor
166 aa protein
P15460.1 GI:112743
404. seed storage albumin 4
166 aa protein
AEE85309.1 GI:332659909
405. seed storage albumin 4
166 aa protein
NP_194447.1 GI:15237014
406. albumin 2S subunit 4 precursor
166 aa protein
AAA32746.1 GI:166617
407. AT4g27170/T24A18_120
166 aa protein
AAL38627.1 GI:17386162
408. AT4g27170/T24A18_120
166 aa protein
AAK96586.1 GI:15450629
409. AT4G27150
185 aa protein
BAH56857.1 GI:227202768
410. NWMU4-2S albumin 4 precursor
166 aa protein
CAB79572.1 GI:7269570
411. NWMU4-2S albumin 4 precursor
166 aa protein
CAB38847.1 GI:4490713
412. 2S albumin isoform 4
166 aa protein
CAA80869.1 GI:395202
413. unnamed protein product
166 aa protein
CAE85317.1 GI:39923030
414. unnamed protein product
166 aa protein
CAE85272.1 GI:39922940
415. RecName: Full=2S seed storage protein 5; AltName: Full=Seed storage albumin 5; Contains: RecName: Full=2S seed storage protein 5 small subunit; Contains: RecName: Full=2S seed storage protein 5 large subunit; AltName: Full=2S albumin isoform 5 large subunit; Flags: Precursor
165 aa protein
Q9FH31.1 GI:75262464
416. RecName: Full=Putative lipid-binding protein AIR1; AltName: Full=Auxin-induced in root cultures protein 1; Flags: Precursor
111 aa protein
Q9S7I2.1 GI:75193926
417. RecName: Full=2S seed storage protein 3; AltName: Full=2S albumin storage protein; AltName: Full=NWMU2-2S albumin 3; Contains: RecName: Full=2S seed storage protein 3 small subunit; Contains: RecName: Full=2S seed storage protein 3 large subunit; Flags: Precursor
164 aa protein
P15459.1 GI:112741
418. RecName: Full=2S seed storage protein 2; AltName: Full=2S albumin storage protein; AltName: Full=NWMU2-2S albumin 2; Contains: RecName: Full=2S seed storage protein 2 small subunit; Contains: RecName: Full=2S seed storage protein 2 large subunit; Flags: Precursor
170 aa protein
P15458.1 GI:112739
419. RecName: Full=2S seed storage protein 1; AltName: Full=2S albumin storage protein; AltName: Full=NWMU2-2S albumin 1; Contains: RecName: Full=2S seed storage protein 1 small subunit; Contains: RecName: Full=2S seed storage protein 1 large subunit; Flags: Precursor
164 aa protein
P15457.1 GI:112737
420. seed storage albumin 3
164 aa protein
AEE85308.1 GI:332659908
421. seed storage albumin 2
170 aa protein
AEE85307.1 GI:332659907
422. seed storage albumin 1
164 aa protein
AEE85306.1 GI:332659906
423. Bifunctional inhibitor/lipid-transfer protein/seed storage 2S albumin superfamily protein
122 aa protein
AEE84630.1 GI:332659230
424. Bifunctional inhibitor/lipid-transfer protein/seed storage 2S albumin superfamily protein
120 aa protein
AEE84612.1 GI:332659212
425. Bifunctional inhibitor/lipid-transfer protein/seed storage 2S albumin superfamily protein
133 aa protein
AEE84609.1 GI:332659209
426. Auxin-Induced in Root cultures 1
111 aa protein
AEE83146.1 GI:332657746
427. Bifunctional inhibitor/lipid-transfer protein/seed storage 2S albumin superfamily protein
117 aa protein
AEE83143.1 GI:332657743
428. Bifunctional inhibitor/lipid-transfer protein/seed storage 2S albumin superfamily protein
129 aa protein
AEE83142.1 GI:332657742
429. Bifunctional inhibitor/lipid-transfer protein/seed storage 2S albumin superfamily protein
129 aa protein
AEE83141.1 GI:332657741
430. Bifunctional inhibitor/lipid-transfer protein/seed storage 2S albumin superfamily protein
177 aa protein
AEE83140.1 GI:332657740
431. Bifunctional inhibitor/lipid-transfer protein/seed storage 2S albumin superfamily protein
182 aa protein
AEE83139.1 GI:332657739
432. Bifunctional inhibitor/lipid-transfer protein/seed storage 2S albumin superfamily protein
168 aa protein
AEE83138.1 GI:332657738
433. azelaic acid induced 1
161 aa protein
AEE83137.1 GI:332657737
434. Bifunctional inhibitor/lipid-transfer protein/seed storage 2S albumin superfamily protein
128 aa protein
AEE81832.1 GI:332656432
435. Bifunctional inhibitor/lipid-transfer protein/seed storage 2S albumin superfamily protein
128 aa protein
AEE81831.1 GI:332656431
436. seed storage albumin 5
165 aa protein
AED96532.1 GI:332009149
437. Bifunctional inhibitor/lipid-transfer protein/seed storage 2S albumin superfamily protein
127 aa protein
AED95445.1 GI:332008062
438. Bifunctional inhibitor/lipid-transfer protein/seed storage 2S albumin superfamily protein
127 aa protein
AED95444.1 GI:332008061
439. Bifunctional inhibitor/lipid-transfer protein/seed storage 2S albumin superfamily protein
134 aa protein
AEC10522.1 GI:330255428
440. RecName: Full=Putative lipid-binding protein At4g00165; Flags: Precursor
128 aa protein
Q8RW93.1 GI:75158648
441. RecName: Full=pEARLI1-like lipid transfer protein 1; AltName: Full=Protein AZELAIC ACID INDUCED 1; Flags: Precursor
161 aa protein
Q9SU35.1 GI:75207820
442. RecName: Full=pEARLI1-like lipid transfer protein 2; Flags: Precursor
182 aa protein
Q9SU34.1 GI:75207815
443. RecName: Full=pEARLI1-like lipid transfer protein 3; Flags: Precursor
177 aa protein
Q9SU33.1 GI:75207810
444. RecName: Full=Lipid transfer protein EARLI 1; AltName: Full=Protein EARLY ARABIDOPSIS ALUMINUM INDUCED 1; Short=pEARLI1; Flags: Precursor
168 aa protein
Q39176.1 GI:75101947
445. Bifunctional inhibitor/lipid-transfer protein/seed storage 2S albumin superfamily protein
132 aa protein
NP_172674.2 GI:186478400
446. Bifunctional inhibitor/lipid-transfer protein/seed storage 2S albumin superfamily protein
128 aa protein
NP_001078336.1 GI:145332941
447. Bifunctional inhibitor/lipid-transfer protein/seed storage 2S albumin superfamily protein
128 aa protein
NP_680546.1 GI:22328170
448. Bifunctional inhibitor/lipid-transfer protein/seed storage 2S albumin superfamily protein
129 aa protein
NP_567392.1 GI:18413823
449. Bifunctional inhibitor/lipid-transfer protein/seed storage 2S albumin superfamily protein
129 aa protein
NP_567391.1 GI:18413820
450. Bifunctional inhibitor/lipid-transfer protein/seed storage 2S albumin superfamily protein
134 aa protein
NP_566036.1 GI:18406723
451. seed storage albumin 5
165 aa protein
NP_200285.1 GI:15239728
452. Bifunctional inhibitor/lipid-transfer protein/seed storage 2S albumin superfamily protein
127 aa protein
NP_199501.1 GI:15237975
453. Bifunctional inhibitor/lipid-transfer protein/seed storage 2S albumin superfamily protein
127 aa protein
NP_199500.1 GI:15237964
454. seed storage albumin 3
164 aa protein
NP_194446.1 GI:15237012
455. seed storage albumin 2
170 aa protein
NP_194445.1 GI:15236995
456. seed storage albumin 1
164 aa protein
NP_194444.1 GI:15236992
457. Bifunctional inhibitor/lipid-transfer protein/seed storage 2S albumin superfamily protein
122 aa protein
NP_193992.1 GI:15235718
458. Bifunctional inhibitor/lipid-transfer protein/seed storage 2S albumin superfamily protein
120 aa protein
NP_193980.1 GI:15235674
459. Auxin-Induced in Root cultures 1
111 aa protein
NP_192992.1 GI:15235406
460. Bifunctional inhibitor/lipid-transfer protein/seed storage 2S albumin superfamily protein
117 aa protein
NP_192990.1 GI:15235395
461. Bifunctional inhibitor/lipid-transfer protein/seed storage 2S albumin superfamily protein
177 aa protein
NP_192987.1 GI:15235390
462. Bifunctional inhibitor/lipid-transfer protein/seed storage 2S albumin superfamily protein
182 aa protein
NP_192986.1 GI:15235388
463. Bifunctional inhibitor/lipid-transfer protein/seed storage 2S albumin superfamily protein
168 aa protein
NP_192985.1 GI:15235386
464. azelaic acid induced 1
161 aa protein
NP_192984.1 GI:15235383
465. Bifunctional inhibitor/lipid-transfer protein/seed storage 2S albumin superfamily protein
149 aa protein
NP_176440.1 GI:15221484
466. extensin-like protein
137 aa protein
NP_172673.1 GI:15221201
467. unnamed protein product
165 aa protein
CAD5334902.1 GI:1901200682
468. unnamed protein product
127 aa protein
CAD5334170.1 GI:1901199994
469. unnamed protein product
127 aa protein
CAD5334169.1 GI:1901199993
470. unnamed protein product
166 aa protein
CAD5329220.1 GI:1901121771
471. unnamed protein product
164 aa protein
CAD5329219.1 GI:1901121770
472. unnamed protein product
164 aa protein
CAD5329217.1 GI:1901121768
473. unnamed protein product
122 aa protein
CAD5328734.1 GI:1901121312
474. unnamed protein product
120 aa protein
CAD5328721.1 GI:1901121299
475. unnamed protein product
133 aa protein
CAD5328720.1 GI:1901121298
476. unnamed protein product
111 aa protein
CAD5327697.1 GI:1901120326
477. unnamed protein product
108 aa protein
CAD5327696.1 GI:1901120325
478. unnamed protein product
117 aa protein
CAD5327694.1 GI:1901120323
479. unnamed protein product
129 aa protein
CAD5327693.1 GI:1901120322
480. unnamed protein product
129 aa protein
CAD5327692.1 GI:1901120321
481. unnamed protein product
177 aa protein
CAD5327691.1 GI:1901120320
482. unnamed protein product
182 aa protein
CAD5327690.1 GI:1901120319
483. unnamed protein product
168 aa protein
CAD5327689.1 GI:1901120318
484. unnamed protein product
161 aa protein
CAD5327688.1 GI:1901120317
485. unnamed protein product
121 aa protein
CAD5326672.1 GI:1901119363
486. unnamed protein product
149 aa protein
CAD5318339.1 GI:1901035691
487. unnamed protein product
149 aa protein
CAD5316088.1 GI:1901007106
488. unnamed protein product
115 aa protein
CAD5312490.1 GI:1901003660
489. unnamed protein product
137 aa protein
CAD5312489.1 GI:1901003659
490. unnamed protein product
149 aa protein
CAA0309788.1 GI:1789595804
491. unnamed protein product
115 aa protein
CAA0194036.1 GI:1789591889
492. unnamed protein product
137 aa protein
CAA0193983.1 GI:1789591888
493. unnamed protein product
134 aa protein
CAA0377010.1 GI:1789590376
494. unnamed protein product
271 aa protein
CAA0359804.1 GI:1789587031
495. unnamed protein product
166 aa protein
CAA0396659.1 GI:1789579615
496. unnamed protein product
164 aa protein
CAA0396658.1 GI:1789579614
497. unnamed protein product
170 aa protein
CAA0396657.1 GI:1789579613
498. unnamed protein product
164 aa protein
CAA0396655.1 GI:1789579612
499. unnamed protein product
122 aa protein
CAA0396152.1 GI:1789579113
500. unnamed protein product
120 aa protein
CAA0396137.1 GI:1789579099
501. unnamed protein product
133 aa protein
CAA0396132.1 GI:1789579094
502. unnamed protein product
111 aa protein
CAA0394939.1 GI:1789577968
503. unnamed protein product
108 aa protein
CAA0394935.1 GI:1789577966
504. unnamed protein product
117 aa protein
CAA0394931.1 GI:1789577964
505. unnamed protein product
129 aa protein
CAA0394929.1 GI:1789577963
506. unnamed protein product
129 aa protein
CAA0394927.1 GI:1789577962
507. unnamed protein product
187 aa protein
CAA0394925.1 GI:1789577961
508. unnamed protein product
182 aa protein
CAA0394923.1 GI:1789577960
509. unnamed protein product
168 aa protein
CAA0394921.1 GI:1789577959
510. unnamed protein product
161 aa protein
CAA0394919.1 GI:1789577958
511. unnamed protein product
128 aa protein
CAA0392692.1 GI:1789576859
512. unnamed protein product
165 aa protein
CAA0409836.1 GI:1789575468
513. unnamed protein product
127 aa protein
CAA0408090.1 GI:1789574646
514. unnamed protein product
127 aa protein
CAA0408088.1 GI:1789574645
515. unnamed protein product
149 aa protein
VYS49771.1 GI:1780606134
516. unnamed protein product
115 aa protein
VYS45816.1 GI:1780602179
517. unnamed protein product
137 aa protein
VYS45815.1 GI:1780602178
518. unnamed protein product
134 aa protein
VYS55584.1 GI:1780600670
519. unnamed protein product
166 aa protein
VYS64076.1 GI:1780589941
520. unnamed protein product
164 aa protein
VYS64075.1 GI:1780589940
521. unnamed protein product
170 aa protein
VYS64074.1 GI:1780589939
522. unnamed protein product
164 aa protein
VYS64073.1 GI:1780589938
523. unnamed protein product
122 aa protein
VYS63570.1 GI:1780589435
524. unnamed protein product
120 aa protein
VYS63556.1 GI:1780589421
525. unnamed protein product
133 aa protein
VYS63553.1 GI:1780589418
526. unnamed protein product
111 aa protein
VYS62431.1 GI:1780588296
527. unnamed protein product
108 aa protein
VYS62429.1 GI:1780588294
528. unnamed protein product
117 aa protein
VYS62427.1 GI:1780588292
529. unnamed protein product
129 aa protein
VYS62426.1 GI:1780588291
530. unnamed protein product
129 aa protein
VYS62425.1 GI:1780588290
531. unnamed protein product
177 aa protein
VYS62424.1 GI:1780588289
532. unnamed protein product
182 aa protein
VYS62422.1 GI:1780588287
533. unnamed protein product
168 aa protein
VYS62421.1 GI:1780588286
534. unnamed protein product
161 aa protein
VYS62420.1 GI:1780588285
535. unnamed protein product
128 aa protein
VYS61341.1 GI:1780587206
536. unnamed protein product
165 aa protein
VYS70362.1 GI:1780585808
537. unnamed protein product
127 aa protein
VYS69537.1 GI:1780584983
538. unnamed protein product
127 aa protein
VYS69536.1 GI:1780584982
539. Bifunctional inhibitor/lipid-transfer protein/seed storage 2S albumin superfamily protein
149 aa protein
AEE33973.1 GI:332195852
540. Bifunctional inhibitor/lipid-transfer protein/seed storage 2S albumin superfamily protein
132 aa protein
AEE28837.1 GI:332190716
541. extensin-like protein
137 aa protein
AEE28836.1 GI:332190715
542. albumin 2S subunit 3 precursor
164 aa protein
AAA32745.1 GI:166616
543. albumin 2S subunit 2 precursor
170 aa protein
AAA32744.1 GI:166615
544. albumin 2S subunit 1 precursor
164 aa protein
AAA32743.1 GI:166614
545. hypothetical protein AXX17_AT1G55790
149 aa protein
OAP19305.1 GI:1032304980
546. hypothetical protein AXX17_AT1G12490
132 aa protein
OAP17384.1 GI:1032303059
547. ELP
137 aa protein
OAP12287.1 GI:1032297962
548. hypothetical protein AXX17_AT2G42750
134 aa protein
OAP08677.1 GI:1032294351
549. hypothetical protein AXX17_AT2G07110
281 aa protein
OAP08168.1 GI:1032293842
550. hypothetical protein AXX17_AT4G00200
128 aa protein
OAP01005.1 GI:1032286677
551. hypothetical protein AXX17_AT4G14140
117 aa protein
OAP00525.1 GI:1032286197
552. SESA2
170 aa protein
OAP00140.1 GI:1032285812
553. AIR1
111 aa protein
OAP00013.1 GI:1032285685
554. hypothetical protein AXX17_AT4G26110
120 aa protein
OAO99780.1 GI:1032285453
555. pEARLI 1
168 aa protein
OAO99550.1 GI:1032285223
556. hypothetical protein AXX17_AT4G14120
129 aa protein
OAO99490.1 GI:1032285163
557. hypothetical protein AXX17_AT4G14100
177 aa protein
OAO98238.1 GI:1032283911
558. hypothetical protein AXX17_AT4G14070
161 aa protein
OAO97788.1 GI:1032283461
559. SESA1
164 aa protein
OAO97411.1 GI:1032283084
560. hypothetical protein AXX17_AT4G14040
161 aa protein
OAO97232.1 GI:1032282905
561. SESA3
164 aa protein
OAO97140.1 GI:1032282813
562. hypothetical protein AXX17_AT4G14160
108 aa protein
OAO97007.1 GI:1032282680
563. hypothetical protein AXX17_AT4G26240
122 aa protein
OAO96998.1 GI:1032282671
564. hypothetical protein AXX17_AT4G26080
133 aa protein
OAO96728.1 GI:1032282401
565. SESA4
166 aa protein
OAO96644.1 GI:1032282317
566. hypothetical protein AXX17_AT4G14090
182 aa protein
OAO96588.1 GI:1032282261
567. hypothetical protein AXX17_AT4G14110
129 aa protein
OAO96534.1 GI:1032282207
568. hypothetical protein AXX17_AT5G45370
127 aa protein
OAO94782.1 GI:1032280454
569. SESA5
165 aa protein
OAO94331.1 GI:1032280003
570. hypothetical protein AXX17_AT5G45380
127 aa protein
OAO90330.1 GI:1032276002
571. pEARLI 1-like protein
161 aa protein
AAN15723.1 GI:23198392
572. Contains homology to extensin-like protein gb|D83227 from Populus nigra. ESTs gb|H76425
137 aa protein
AAC17607.1 GI:3157924
573. Contains similarity to proline-rich protein
115 aa protein
AAC17605.1 GI:3157922
574. AT4g00170/F6N15_21
128 aa protein
AAM10392.1 GI:20147360
575. AT4g12550/T1P17_140
111 aa protein
AAM10352.1 GI:20147277
576. pEARLI 1
168 aa protein
AAC37471.1 GI:871780
577. putative cell wall-plasma membrane disconnecting CLCT protein
111 aa protein
AAD12258.1 GI:4218987
578. extensin-like protein
137 aa protein
AAC98387.1 GI:4063707
579. contains similarity to Medicago sativa corC (GB:L22305)
399 aa protein
AAC19312.1 GI:3193330
580. NWMU1-2S albumin 1 precursor
164 aa protein
AAL66923.1 GI:18377514
581. 2S storage protein-like
165 aa protein
AAL38358.1 GI:17473874
582. At2g45180
134 aa protein
ABI93898.1 GI:115311435
583. protease inhibitor/seed storage/lipid transfer protein family protein
117 aa protein
ABE66060.1 GI:91806666
584. At4g12530
117 aa protein
ABD59124.1 GI:89001069
585. At4g12520
129 aa protein
AAO23622.1 GI:27765002
586. NWMU2 - 2S albumin 2 precursor
170 aa protein
AAN72084.1 GI:25083478
587. AT4g12480/T1P17_70
168 aa protein
AAM91484.1 GI:22137278
588. AT4g22610/F7K2_190
122 aa protein
AAM91065.1 GI:22136558
589. unknown
122 aa protein
AAM65837.1 GI:21593870
590. RCc3- like protein
120 aa protein
AAM63774.1 GI:21555091
591. unknown
134 aa protein
AAM62919.1 GI:21553826
592. extA
127 aa protein
AAM62750.1 GI:21553657
593. putative pEARLI 1
137 aa protein
AAM51297.1 GI:21436101
594. putative NWMU3 - 2S albumin 3 precursor protein
164 aa protein
AAM51232.1 GI:21436063
595. pEARLI 1-like protein
161 aa protein
AAM13031.1 GI:20260266
596. putative pEARLI 1
137 aa protein
AAM14027.1 GI:20259413
597. expressed protein
134 aa protein
AAB82643.1 GI:2583134
598. At2g45180
134 aa protein
AAV84511.1 GI:56236110
599. At4g00165
128 aa protein
AAV84509.1 GI:56236106
600. At4g12500
177 aa protein
AAT71973.1 GI:50253542
601. At4g12500
177 aa protein
AAR24185.1 GI:38566590
602. At1g62510
149 aa protein
AAQ65111.1 GI:34365599
603. At5g54740
165 aa protein
AAP88301.1 GI:32815833
604. At4g27156
170 aa protein
AAP21365.1 GI:30102894
605. putative extensin
127 aa protein
AAO63846.1 GI:28973043
606. putative NWMU3 - 2S albumin 3 precursor protein
164 aa protein
AAL87263.1 GI:19423956
607. AT4g12490/T1P17_80
182 aa protein
AAL31233.1 GI:16974459
608. At1g12090/T28K15.14
137 aa protein
AAL25599.1 GI:16648818
609. At2g45180/T14P1.1
134 aa protein
AAL11562.1 GI:15983388
610. AT4g12480/T1P17_70
168 aa protein
AAL06564.1 GI:15724342
611. AT4g12490/T1P17_80
182 aa protein
AAK96529.1 GI:15450471
612. AT4g12550/T1P17_140
111 aa protein
AAK95273.1 GI:15294192
613. AT4g22610/F7K2_190
122 aa protein
AAK52992.1 GI:14030635
614. NWMU1-2S albumin 1 precursor
164 aa protein
AAK48968.1 GI:13899093
615. T3P18.7
149 aa protein
AAD43608.1 GI:5454193
616. NWMU3-2S albumin 3 precursor
164 aa protein
CAB79571.1 GI:7269569
617. NWMU2-2S albumin 2 precursor
170 aa protein
CAB79570.1 GI:7269568
618. NWMU1-2S albumin 1 precursor
164 aa protein
CAB79569.1 GI:7269567
619. putative protein
122 aa protein
CAB79216.1 GI:7269107
620. RCc3-like protein
120 aa protein
CAB79204.1 GI:7269095
621. extensin like protein
133 aa protein
CAB79201.1 GI:7269092
622. putative cell wall-plasma membrane disconnecting CLCT protein (AIR1A)
111 aa protein
CAB78298.1 GI:7267957
623. AIR1A-like protein
117 aa protein
CAB78296.1 GI:7267955
624. pEARLI 1-like protein
129 aa protein
CAB78295.1 GI:7267954
625. pEARLI 1-like protein
129 aa protein
CAB78294.1 GI:7267953
626. pEARLI 1-like protein
177 aa protein
CAB78293.1 GI:7267952
627. pEARLI 1-like protein
182 aa protein
CAB78292.1 GI:7267951
628. pEARLI 1
168 aa protein
CAB78291.1 GI:7267950
629. pEARLI 1-like protein
161 aa protein
CAB78290.1 GI:7267949
630. putative proline-rich protein
399 aa protein
CAB80775.1 GI:7267104
631. putative cell wall-plasma membrane disconnecting CLCT protein (AIR1A)
111 aa protein
CAB41725.1 GI:4725954
632. AIR1A-like protein
117 aa protein
CAB41723.1 GI:4725952
633. pEARLI 1-like protein
129 aa protein
CAB41722.1 GI:4725951
634. pEARLI 1-like protein
129 aa protein
CAB41721.1 GI:4725950
635. pEARLI 1-like protein
177 aa protein
CAB41720.1 GI:4725949
636. pEARLI 1-like protein
182 aa protein
CAB41719.1 GI:4725948
637. pEARLI 1
168 aa protein
CAB41718.1 GI:4725947
638. pEARLI 1-like protein
161 aa protein
CAB41717.1 GI:4725946
639. NWMU3-2S albumin 3 precursor
164 aa protein
CAB38846.1 GI:4490712
640. NWMU2-2S albumin 2 precursor
170 aa protein
CAB38845.1 GI:4490711
641. NWMU1-2S albumin 1 precursor
164 aa protein
CAB38844.1 GI:4490710
642. putative protein
122 aa protein
CAA22166.1 GI:3892716
643. RCc3-like protein
120 aa protein
CAA22154.1 GI:3892704
644. extensin like protein
133 aa protein
CAA22151.1 GI:3892702
645. pEARLI 1-like protein
129 aa protein
BAE99415.1 GI:110743045
646. putative proline-rich protein
134 aa protein
BAE99283.1 GI:110742750
647. similar to 14KD proline-rich protein DC2.15 precursor sp|P14009
149 aa protein
BAF02193.1 GI:110741286
648. putative proline-rich protein
134 aa protein
BAF02133.1 GI:110740479
649. pEARLI 1
168 aa protein
BAF02055.1 GI:110740320
650. putative proline-rich protein
134 aa protein
BAF01874.1 GI:110739938
651. similar to 14KD proline-rich protein DC2.15 precursor sp|P14009
149 aa protein
BAF01655.1 GI:110739491
652. extA
127 aa protein
BAF00798.1 GI:110737719
653. At1g62510
149 aa protein
BAD94286.1 GI:62321154
654. similar to 14KD proline-rich protein DC2.15 precursor
149 aa protein
BAD93991.1 GI:62320964
655. 2S albumin isoform 2
170 aa protein
CAA80871.1 GI:395205
656. 2S albumin isoform 1
164 aa protein
CAA80870.1 GI:395204
657. 2S albumin isoform 3
164 aa protein
CAA80868.1 GI:395201
658. extA
127 aa protein
CAA47807.1 GI:297381
659. 2S albumin
164 aa protein
CAA01132.1 GI:512359
660. At1g62510
149 aa protein
BAD95067.1 GI:62318622
661. putative extensin
127 aa protein
BAC42204.1 GI:26450171
662. 2S storage protein-like
165 aa protein
BAB09940.1 GI:10176801
663. extA
127 aa protein
BAB10229.1 GI:9759432
664. extensin-like protein
127 aa protein
BAB10228.1 GI:9759431
665. unnamed protein product
170 aa protein
CAE85316.1 GI:39923028
666. unnamed protein product
164 aa protein
CAE85315.1 GI:39923026
667. unnamed protein product
[truncated: 11 more rows]

## Sheet: Supplementary Table S4
Supplementary Table S4. NCBI protein database of plant-derived PFTs (637 entries).
1. Aerolysin-like toxin protein
475 aa protein
KAH7670234.1 GI:2136685148
2. Aerolysin-like toxin protein
475 aa protein
KAH7670233.1 GI:2136685147
3. putative aerolysin-like toxin, Agglutinin domain, Agglutinin domain superfamily
489 aa protein
KAF5773631.1 GI:1869090869
4. putative aerolysin, Agglutinin domain, aerolysin-like toxin, beta complex domain-containing protein
530 aa protein
PRQ53180.1 GI:1358178705
5. putative aerolysin, Agglutinin domain, aerolysin-like toxin, beta complex domain-containing protein
537 aa protein
PRQ53179.1 GI:1358178704
6. putative aerolysin, Agglutinin domain, aerolysin-like toxin, beta complex domain-containing protein
536 aa protein
PRQ53173.1 GI:1358178698
7. putative aerolysin-like toxin
156 aa protein
KAF5797454.1 GI:1869121810
8. pore-forming toxin-like protein Hfr-2
492 aa protein
AAW48295.1 GI:57233444
9. hypothetical protein C3L33_19266, partial
1019 aa protein
KAE9448826.1 GI:1783457741
10. Chain A, Bryoporin
191 aa protein
7PUD_A GI:2310671117
11. hypothetical protein GUJ93_ZPchr0011g27735
822 aa protein
KAG8090528.1 GI:2069834708
12. hypothetical protein GUJ93_ZPchr0011g27858
675 aa protein
KAG8090119.1 GI:2069834299
13. Agglutinin
1296 aa protein
KAA3485706.1 GI:1743096111
14. hypothetical protein SDJN03_12460, partial
732 aa protein
KAG6592984.1 GI:2047921427
15. hypothetical protein SASPL_106961
925 aa protein
KAG6428922.1 GI:2041667071
16. Agglutinin domain-containing protein
479 aa protein
KAH7670231.1 GI:2136685145
17. Agglutinin domain-containing protein
479 aa protein
KAH7670230.1 GI:2136685144
18. uncharacterized protein LOC108475098
473 aa protein
XP_017632584.1 GI:1050619583
19. uncharacterized protein LOC111384706
485 aa protein
CAA3023403.1 GI:1916356229
20. PREDICTED: Hfr-2
434 aa protein
VVA20606.1 GI:1743576258
21. PREDICTED: Hfr-2 partial
519 aa protein
VVA20605.1 GI:1743576257
22. PREDICTED: Hfr-2
434 aa protein
VVA20568.1 GI:1743576220
23. PREDICTED: Hfr-2 partial
519 aa protein
VVA20567.1 GI:1743576219
24. PREDICTED: Hfr-2, partial
185 aa protein
VVA39853.1 GI:1743556130
25. PREDICTED: Hfr-2
312 aa protein
VVA41532.1 GI:1743553963
26. PREDICTED: Hfr-2, partial
200 aa protein
VVA41551.1 GI:1743553933
27. uncharacterized protein LOC109732380
387 aa protein
XP_040244225.1 GI:2019392703
28. uncharacterized protein LOC109779031
343 aa protein
XP_020193197.1 GI:1149738218
29. uncharacterized protein LOC123398669
540 aa protein
XP_044949054.1 GI:2133608505
30. uncharacterized protein LOC123452546
508 aa protein
XP_044985143.1 GI:2133594407
31. uncharacterized protein LOC123425304
479 aa protein
XP_044964922.1 GI:2133508549
32. hypothetical protein C2S53_010079
476 aa protein
KAH6830737.1 GI:2127247402
33. hypothetical protein C2S53_013025
462 aa protein
KAH6826827.1 GI:2127243351
34. hypothetical protein C2S51_021998
465 aa protein
KAH6812980.1 GI:2127208991
35. hypothetical protein C2S51_031309
471 aa protein
KAH6806478.1 GI:2127198654
36. hypothetical protein C2S51_031308
466 aa protein
KAH6806477.1 GI:2127198653
37. hypothetical protein C2S51_034525
467 aa protein
KAH6803079.1 GI:2127193401
38. hypothetical protein C2S51_036822
471 aa protein
KAH6795836.1 GI:2127185251
39. hypothetical protein C2S52_003661
476 aa protein
KAH6793184.1 GI:2127182581
40. hypothetical protein C2S52_007737
488 aa protein
KAH6788185.1 GI:2127177403
41. hypothetical protein C2S52_014153
470 aa protein
KAH6776592.1 GI:2127165015
42. hypothetical protein C2S51_011855
476 aa protein
KAH6773451.1 GI:2127161846
43. hypothetical protein C2S52_019231
466 aa protein
KAH6761798.1 GI:2127149534
44. hypothetical protein C2S53_008060
470 aa protein
KAH6756793.1 GI:2127138743
45. uncharacterized protein LOC123142150
343 aa protein
XP_044417095.1 GI:2123919336
46. natterin-1-like
315 aa protein
XP_044414481.1 GI:2123913373
47. uncharacterized protein LOC123133089
513 aa protein
XP_044408564.1 GI:2123898451
48. uncharacterized protein LOC123133088
494 aa protein
XP_044408563.1 GI:2123898449
49. uncharacterized protein LOC123107166
497 aa protein
XP_044385105.1 GI:2123837830
50. uncharacterized protein LOC123099015
493 aa protein
XP_044377059.1 GI:2123816940
51. uncharacterized protein LOC123099014
493 aa protein
XP_044377057.1 GI:2123816938
52. uncharacterized protein LOC123099013
493 aa protein
XP_044377056.1 GI:2123816936
53. uncharacterized protein LOC123093781
492 aa protein
XP_044371769.1 GI:2123803682
54. uncharacterized protein LOC778394
492 aa protein
XP_044371768.1 GI:2123803679
55. uncharacterized protein LOC123093780
492 aa protein
XP_044371767.1 GI:2123803675
56. uncharacterized protein LOC123093778
492 aa protein
XP_044371766.1 GI:2123803671
57. uncharacterized protein LOC123093777
492 aa protein
XP_044371765.1 GI:2123803669
58. uncharacterized protein LOC123191268
484 aa protein
XP_044460021.1 GI:2123643125
59. uncharacterized protein LOC123187037 isoform X2
488 aa protein
XP_044454728.1 GI:2123630014
60. uncharacterized protein LOC123187037 isoform X1
511 aa protein
XP_044454727.1 GI:2123630012
61. uncharacterized protein LOC123186589
477 aa protein
XP_044454264.1 GI:2123628958
62. hypothetical protein J1N35_012918
467 aa protein
KAH1095997.1 GI:2113170908
63. hypothetical protein J1N35_012913
495 aa protein
KAH1095992.1 GI:2113170903
64. hypothetical protein GBA52_008059
519 aa protein
KAH0980882.1 GI:2111828655
65. hypothetical protein GBA52_008058
427 aa protein
KAH0980881.1 GI:2111828654
66. hypothetical protein GBA52_008057
428 aa protein
KAH0980880.1 GI:2111828653
67. hypothetical protein GBA52_008055
446 aa protein
KAH0980878.1 GI:2111828651
68. uncharacterized protein LOC122583510
435 aa protein
XP_043611841.1 GI:2097500343
69. uncharacterized protein LOC122608928
477 aa protein
XP_043637933.1 GI:2097484451
70. uncharacterized protein LOC122608927
477 aa protein
XP_043637932.1 GI:2097484449
71. uncharacterized protein LOC122608873
471 aa protein
XP_043637882.1 GI:2097484361
72. uncharacterized protein LOC122608872
471 aa protein
XP_043637881.1 GI:2097484359
73. uncharacterized protein LOC122608869
464 aa protein
XP_043637879.1 GI:2097484355
74. uncharacterized protein LOC122607117
495 aa protein
XP_043635968.1 GI:2097480645
75. uncharacterized protein LOC122607115
489 aa protein
XP_043635966.1 GI:2097480641
76. natterin-2-like
479 aa protein
XP_043635933.1 GI:2097480585
77. uncharacterized protein LOC122587680
444 aa protein
XP_043615783.1 GI:2097441581
78. uncharacterized protein LOC122586683
498 aa protein
XP_043614603.1 GI:2097439300
79. uncharacterized protein LOC122585792
462 aa protein
XP_043613853.1 GI:2097437655
80. uncharacterized protein LOC122587113
463 aa protein
XP_043615132.1 GI:2097428708
81. uncharacterized protein LOC122587104
500 aa protein
XP_043615120.1 GI:2097428706
82. uncharacterized protein LOC122587084
498 aa protein
XP_043615097.1 GI:2097428704
83. uncharacterized protein LOC122587074
460 aa protein
XP_043615086.1 GI:2097428702
84. uncharacterized protein LOC122587057
461 aa protein
XP_043615064.1 GI:2097428698
85. hypothetical protein CXB51_006622
395 aa protein
KAG8499963.1 GI:2076537090
86. hypothetical protein CXB51_006458
469 aa protein
KAG8499962.1 GI:2076537089
87. hypothetical protein CXB51_006422
807 aa protein
KAG8499961.1 GI:2076537088
88. hypothetical protein CXB51_006444
474 aa protein
KAG8499960.1 GI:2076537087
89. hypothetical protein CXB51_006443
474 aa protein
KAG8499959.1 GI:2076537086
90. hypothetical protein CXB51_006579
518 aa protein
KAG8499957.1 GI:2076537084
91. hypothetical protein CXB51_006609
357 aa protein
KAG8499956.1 GI:2076537083
92. hypothetical protein CXB51_006476
479 aa protein
KAG8499885.1 GI:2076537012
93. hypothetical protein GUJ93_ZPchr0011g28416
487 aa protein
KAG8090534.1 GI:2069834714
94. hypothetical protein GUJ93_ZPchr0011g28325
440 aa protein
KAG8090533.1 GI:2069834713
95. hypothetical protein GUJ93_ZPchr0011g28543
472 aa protein
KAG8090532.1 GI:2069834712
96. hypothetical protein GUJ93_ZPchr0011g28815
477 aa protein
KAG8090530.1 GI:2069834710
97. hypothetical protein GUJ93_ZPchr0011g26974
476 aa protein
KAG8090529.1 GI:2069834709
98. hypothetical protein GUJ93_ZPchr0011g27552
477 aa protein
KAG8090527.1 GI:2069834707
99. hypothetical protein GUJ93_ZPchr0011g28906
479 aa protein
KAG8090131.1 GI:2069834311
100. hypothetical protein GUJ93_ZPchr0011g27508
484 aa protein
KAG8090129.1 GI:2069834309
101. hypothetical protein GUJ93_ZPchr0011g28310
460 aa protein
KAG8090128.1 GI:2069834308
102. hypothetical protein GUJ93_ZPchr0011g28269
475 aa protein
KAG8090127.1 GI:2069834307
103. hypothetical protein GUJ93_ZPchr0011g27043
474 aa protein
KAG8090126.1 GI:2069834306
104. hypothetical protein GUJ93_ZPchr0011g28880
473 aa protein
KAG8090124.1 GI:2069834304
105. hypothetical protein GUJ93_ZPchr0011g28206
259 aa protein
KAG8090123.1 GI:2069834303
106. hypothetical protein GUJ93_ZPchr0011g28450
460 aa protein
KAG8090121.1 GI:2069834301
107. hypothetical protein GUJ93_ZPchr0011g27790
186 aa protein
KAG8090120.1 GI:2069834300
108. hypothetical protein GUJ93_ZPchr0011g28092
313 aa protein
KAG8090118.1 GI:2069834298
109. hypothetical protein GUJ93_ZPchr0011g27430
313 aa protein
KAG8090077.1 GI:2069834257
110. hypothetical protein GUJ93_ZPchr0173g47695
353 aa protein
KAG8081560.1 GI:2069824491
111. hypothetical protein GUJ93_ZPchr0173g47693
460 aa protein
KAG8081558.1 GI:2069824489
112. hypothetical protein GUJ93_ZPchr0173g47696
186 aa protein
KAG8081557.1 GI:2069824488
113. uncharacterized protein LOC121804448
471 aa protein
XP_042059927.1 GI:2060325016
114. uncharacterized protein LOC121804447
471 aa protein
XP_042059926.1 GI:2060325014
115. uncharacterized protein LOC121797800
457 aa protein
XP_042052458.1 GI:2060310577
116. uncharacterized protein LOC121797799 isoform X2
457 aa protein
XP_042052457.1 GI:2060310575
117. uncharacterized protein LOC121797799 isoform X1
457 aa protein
XP_042052456.1 GI:2060310573
118. uncharacterized protein LOC121797798
469 aa protein
XP_042052455.1 GI:2060310571
119. uncharacterized protein LOC121797797
469 aa protein
XP_042052454.1 GI:2060310569
120. uncharacterized protein LOC121794263
464 aa protein
XP_042048283.1 GI:2060302437
121. uncharacterized protein LOC121794263
464 aa protein
XP_042048282.1 GI:2060302435
122. uncharacterized protein LOC121794261
465 aa protein
XP_042048281.1 GI:2060302433
123. uncharacterized protein LOC121794261
465 aa protein
XP_042048280.1 GI:2060302431
124. uncharacterized protein LOC121794237
465 aa protein
XP_042048253.1 GI:2060302379
125. uncharacterized protein LOC121794237
465 aa protein
XP_042048251.1 GI:2060302377
126. uncharacterized protein LOC121794237
465 aa protein
XP_042048250.1 GI:2060302375
127. uncharacterized protein LOC121794231
464 aa protein
XP_042048245.1 GI:2060302365
128. uncharacterized protein LOC121794231
464 aa protein
XP_042048244.1 GI:2060302363
129. uncharacterized protein LOC121793949
462 aa protein
XP_042047904.1 GI:2060301702
130. natterin-1-like
195 aa protein
XP_041995609.1 GI:2060287102
131. natterin-1-like
195 aa protein
XP_041995602.1 GI:2060287100
132. uncharacterized protein LOC121791182
449 aa protein
XP_042045141.1 GI:2060278883
133. uncharacterized protein LOC121791181
449 aa protein
XP_042045139.1 GI:2060278881
134. uncharacterized protein LOC121791180
449 aa protein
XP_042045138.1 GI:2060278879
135. uncharacterized protein LOC121791179
449 aa protein
XP_042045137.1 GI:2060278877
136. uncharacterized protein LOC121791177
353 aa protein
XP_042045136.1 GI:2060278875
137. uncharacterized protein LOC121782963
459 aa protein
XP_042036912.1 GI:2060438575
138. uncharacterized protein LOC121771905
470 aa protein
XP_042024735.1 GI:2060413780
139. uncharacterized protein LOC121769809
449 aa protein
XP_042022503.1 GI:2060409302
140. uncharacterized protein LOC121769557
449 aa protein
XP_042022338.1 GI:2060408905
141. uncharacterized protein LOC121769545
449 aa protein
XP_042022319.1 GI:2060408869
142. uncharacterized protein LOC121769380
458 aa protein
XP_042022110.1 GI:2060408436
143. uncharacterized protein LOC121769333
473 aa protein
XP_042022044.1 GI:2060408301
144. uncharacterized protein LOC121769234
449 aa protein
XP_042021909.1 GI:2060408047
145. uncharacterized protein LOC121769234
449 aa protein
XP_042021908.1 GI:2060408045
146. uncharacterized protein LOC121769234
449 aa protein
XP_042021907.1 GI:2060408043
147. uncharacterized protein LOC121768349
469 aa protein
XP_042020758.1 GI:2060405807
148. uncharacterized protein LOC121768348
469 aa protein
XP_042020757.1 GI:2060405805
149. uncharacterized protein LOC121768207
473 aa protein
XP_042020555.1 GI:2060405395
150. uncharacterized protein LOC121767958
449 aa protein
XP_042020232.1 GI:2060404756
151. uncharacterized protein LOC121767490
456 aa protein
XP_042019701.1 GI:2060403681
152. uncharacterized protein LOC121767463
469 aa protein
XP_042019667.1 GI:2060403606
153. uncharacterized protein LOC121766401
456 aa protein
XP_042018626.1 GI:2060401688
154. hypothetical protein SDJN02_24085, partial
584 aa protein
KAG7013916.1 GI:2053594822
155. hypothetical protein SDJN03_12459, partial
474 aa protein
KAG6592983.1 GI:2047921426
156. hypothetical protein SDJN03_12458, partial
476 aa protein
KAG6592982.1 GI:2047921425
157. hypothetical protein SDJN03_12457, partial
475 aa protein
KAG6592981.1 GI:2047921424
158. hypothetical protein SDJN03_26020, partial
445 aa protein
KAG6575381.1 GI:2047901813
159. hypothetical protein SDJN03_26014, partial
590 aa protein
KAG6575375.1 GI:2047901807
160. hypothetical protein SDJN03_26006, partial
467 aa protein
KAG6575367.1 GI:2047901799
161. hypothetical protein SDJN03_26004, partial
121 aa protein
KAG6575365.1 GI:2047901797
162. hypothetical protein SDJN03_03879, partial
464 aa protein
KAG6603270.1 GI:2047933002
163. hypothetical protein SDJN03_03878, partial
428 aa protein
KAG6603269.1 GI:2047933001
164. hypothetical protein SDJN03_03876, partial
144 aa protein
KAG6603267.1 GI:2047932999
165. hypothetical protein SDJN03_03875, partial
464 aa protein
KAG6603266.1 GI:2047932998
166. hypothetical protein SASPL_101781
422 aa protein
KAG6436877.1 GI:2041675028
167. hypothetical protein SASPL_106991
465 aa protein
KAG6428952.1 GI:2041667101
168. hypothetical protein SASPL_106988
468 aa protein
KAG6428949.1 GI:2041667098
169. hypothetical protein SASPL_106966
462 aa protein
KAG6428927.1 GI:2041667076
170. hypothetical protein SASPL_106965
465 aa protein
KAG6428926.1 GI:2041667075
171. hypothetical protein SASPL_110090
457 aa protein
KAG6425882.1 GI:2041664030
172. hypothetical protein SASPL_110089
469 aa protein
KAG6425881.1 GI:2041664029
173. hypothetical protein SASPL_110087
469 aa protein
KAG6425879.1 GI:2041664027
174. hypothetical protein SASPL_110085
457 aa protein
KAG6425877.1 GI:2041664025
175. hypothetical protein SASPL_113807
471 aa protein
KAG6423412.1 GI:2041661559
176. hypothetical protein SASPL_113801
471 aa protein
KAG6423406.1 GI:2041661553
177. hypothetical protein SASPL_139510
449 aa protein
KAG6398060.1 GI:2041634937
178. hypothetical protein SASPL_139508
449 aa protein
KAG6398058.1 GI:2041634935
179. hypothetical protein SASPL_139505
449 aa protein
KAG6398055.1 GI:2041634932
180. hypothetical protein SASPL_139502
449 aa protein
KAG6398052.1 GI:2041634929
181. hypothetical protein SASPL_139481
473 aa protein
KAG6398031.1 GI:2041634908
182. hypothetical protein SASPL_139477
456 aa protein
KAG6398027.1 GI:2041634904
183. hypothetical protein SASPL_139476
473 aa protein
KAG6398026.1 GI:2041634903
184. hypothetical protein SASPL_139475
469 aa protein
KAG6398025.1 GI:2041634902
185. hypothetical protein SASPL_139473
456 aa protein
KAG6398023.1 GI:2041634900
186. hypothetical protein SASPL_139472
484 aa protein
KAG6398022.1 GI:2041634899
187. hypothetical protein SASPL_139471
496 aa protein
KAG6398021.1 GI:2041634898
188. hypothetical protein SASPL_139470
458 aa protein
KAG6398020.1 GI:2041634897
189. hypothetical protein SASPL_143326
449 aa protein
KAG6397161.1 GI:2041633879
190. hypothetical protein SASPL_141898
470 aa protein
KAG6395774.1 GI:2041632492
191. hypothetical protein SASPL_150138
459 aa protein
KAG6388706.1 GI:2041624847
192. hypothetical protein SASPL_157134
449 aa protein
KAG6383126.1 GI:2041617575
193. hypothetical protein SASPL_157131
449 aa protein
KAG6383123.1 GI:2041617572
194. hypothetical protein SASPL_157130
449 aa protein
KAG6383122.1 GI:2041617571
195. hypothetical protein SASPL_157129
449 aa protein
KAG6383121.1 GI:2041617570
196. hypothetical protein SASPL_157128
372 aa protein
KAG6383120.1 GI:2041617569
197. uncharacterized protein LOC107960587
473 aa protein
XP_016752403.2 GI:2029650686
198. uncharacterized protein LOC107903067
807 aa protein
XP_040943879.1 GI:2029643858
199. uncharacterized protein LOC121216249
444 aa protein
XP_040947649.1 GI:2029537412
200. uncharacterized protein LOC121216189
385 aa protein
XP_040947475.1 GI:2029537372
201. uncharacterized protein LOC107927405
451 aa protein
XP_040947471.1 GI:2029537370
202. uncharacterized protein LOC107927407
412 aa protein
XP_040947466.1 GI:2029537368
203. uncharacterized protein LOC107927409
474 aa protein
XP_016713946.2 GI:2029537365
204. uncharacterized protein LOC107927365
474 aa protein
XP_040947450.1 GI:2029537361
205. uncharacterized protein LOC107927411
406 aa protein
XP_016713948.2 GI:2029537359
206. uncharacterized protein LOC107927412
453 aa protein
XP_040947437.1 GI:2029537357
207. uncharacterized protein LOC107927414
437 aa protein
XP_016713951.2 GI:2029537353
208. uncharacterized protein LOC107960620
474 aa protein
XP_016752429.1 GI:1029054537
209. uncharacterized protein LOC107960596
496 aa protein
XP_016752407.1 GI:1029054531
210. uncharacterized protein LOC107934839
482 aa protein
XP_016722838.1 GI:1028958793
211. uncharacterized protein LOC107934453
479 aa protein
XP_016722373.1 GI:1028957827
212. uncharacterized protein LOC107927408
495 aa protein
XP_016713945.1 GI:1028941465
213. hypothetical protein RHGRI_012176
471 aa protein
KAG5554535.1 GI:2028815664
214. hypothetical protein RHGRI_012176
471 aa protein
KAG5554534.1 GI:2028815663
215. hypothetical protein RHGRI_012946
327 aa protein
KAG5547082.1 GI:2028808210
216. hypothetical protein RHGRI_012944
461 aa protein
KAG5547080.1 GI:2028808208
217. hypothetical protein RHGRI_012943
237 aa protein
KAG5547079.1 GI:2028808207
218. hypothetical protein RHGRI_012942
271 aa protein
KAG5547078.1 GI:2028808206
219. hypothetical protein RHGRI_012940
483 aa protein
KAG5547076.1 GI:2028808204
220. hypothetical protein RHGRI_012938
585 aa protein
KAG5547073.1 GI:2028808201
221. hypothetical protein RHGRI_019201
435 aa protein
KAG5538538.1 GI:2028799664
222. hypothetical protein RHGRI_022648
466 aa protein
KAG5534599.1 GI:2028795262
223. uncharacterized protein LOC121051344
530 aa protein
XP_040369548.1 GI:2021621836
224. uncharacterized protein LOC121051343
537 aa protein
XP_040369547.1 GI:2021621834
225. uncharacterized protein LOC121051342
536 aa protein
XP_040369546.1 GI:2021621832
226. uncharacterized protein LOC120692894
521 aa protein
XP_039832217.1 GI:1999487502
227. natterin-3-like
190 aa protein
XP_039824902.1 GI:1999455293
228. uncharacterized protein LOC120685409
479 aa protein
XP_039823262.1 GI:1999451597
229. natterin-4-like
310 aa protein
XP_039778331.1 GI:1999447902
230. uncharacterized protein LOC120645472
463 aa protein
XP_039778189.1 GI:1999447668
231. uncharacterized protein LOC120654501
471 aa protein
XP_039787982.1 GI:1999300139
232. uncharacterized protein LOC120702844
471 aa protein
XP_039842740.1 GI:1999290739
233. uncharacterized protein LOC120699277
471 aa protein
XP_039839156.1 GI:1999289908
234. uncharacterized protein LOC120699268
471 aa protein
XP_039839144.1 GI:1999289906
235. uncharacterized protein LOC120699264
471 aa protein
XP_039839129.1 GI:1999289904
236. uncharacterized protein LOC120699255
471 aa protein
XP_039839120.1 GI:1999289902
237. uncharacterized protein LOC120699251
471 aa protein
XP_039839112.1 GI:1999289900
238. uncharacterized protein LOC120699245
471 aa protein
XP_039839099.1 GI:1999289898
239. hypothetical protein ERO13_A02G009500v2
460 aa protein
KAG4209879.1 GI:1994389860
240. hypothetical protein ERO13_A02G009466v2
480 aa protein
KAG4209878.1 GI:1994389859
241. hypothetical protein ERO13_A02G009433v2
309 aa protein
KAG4209877.1 GI:1994389858
242. hypothetical protein ERO13_A02G009400v2
495 aa protein
KAG4209876.1 GI:1994389857
243. hypothetical protein ERO13_A02G009300v2
474 aa protein
KAG4209875.1 GI:1994389856
244. hypothetical protein ERO13_A02G009200v2
474 aa protein
KAG4209874.1 GI:1994389855
245. hypothetical protein ERO13_A02G009180v2
636 aa protein
KAG4209873.1 GI:1994389854
246. hypothetical protein ERO13_A02G009164v2
458 aa protein
KAG4209872.1 GI:1994389853
247. hypothetical protein ERO13_A02G009148v2
462 aa protein
KAG4209871.1 GI:1994389852
248. hypothetical protein ERO13_D02G019700v2
479 aa protein
KAG4156793.1 GI:1994335841
249. hypothetical protein ERO13_D02G018600v2
482 aa protein
KAG4156782.1 GI:1994335830
250. hypothetical protein ERO13_D02G009800v2
473 aa protein
KAG4156652.1 GI:1994335700
251. hypothetical protein ERO13_D02G009700v2
496 aa protein
KAG4156651.1 GI:1994335699
252. hypothetical protein ERO13_D02G009600v2
710 aa protein
KAG4156650.1 GI:1994335698
253. hypothetical protein ERO13_D02G009550v2
637 aa protein
KAG4156649.1 GI:1994335697
254. hypothetical protein ERO13_D02G009500v2
297 aa protein
KAG4156648.1 GI:1994335696
255. hypothetical protein ERO13_D02G009400v2
474 aa protein
KAG4156647.1 GI:1994335695
256. hypothetical protein ERO13_D02G009366v2
683 aa protein
KAG4156646.1 GI:1994335694
257. hypothetical protein PVAP13_1KG241820
471 aa protein
KAG2658668.1 GI:1981956240
258. hypothetical protein PVAP13_1KG167735
471 aa protein
KAG2658047.1 GI:1981955619
259. hypothetical protein PVAP13_1KG167720
471 aa protein
KAG2658043.1 GI:1981955615
260. hypothetical protein PVAP13_1KG167710
471 aa protein
KAG2658041.1 GI:1981955613
261. hypothetical protein PVAP13_1KG167700
471 aa protein
KAG2658039.1 GI:1981955611
262. hypothetical protein PVAP13_1KG167700
402 aa protein
KAG2658038.1 GI:1981955610
263. hypothetical protein PVAP13_1KG275425
348 aa protein
KAG2658037.1 GI:1981955609
264. hypothetical protein PVAP13_1KG275425
471 aa protein
KAG2658036.1 GI:1981955608
265. hypothetical protein PVAP13_1KG275410
471 aa protein
KAG2658033.1 GI:1981955605
266. hypothetical protein PVAP13_1NG045808
471 aa protein
KAG2648172.1 GI:1981945743
267. hypothetical protein PVAP13_8KG133700
317 aa protein
KAG2561117.1 GI:1981847317
268. hypothetical protein PVAP13_8NG268903, partial
350 aa protein
KAG2558486.1 GI:1981844556
269. hypothetical protein PVAP13_8NG220210
154 aa protein
KAG2557610.1 GI:1981843680
270. hypothetical protein PVAP13_8NG249900
479 aa protein
KAG2557339.1 GI:1981843409
271. natterin-3-like
406 aa protein
XP_039133301.1 GI:1968342990
272. LOW QUALITY PROTEIN: uncharacterized protein LOC120270144
478 aa protein
XP_039133102.1 GI:1968342646
273. uncharacterized protein LOC120186474
498 aa protein
XP_039046309.1 GI:1965318006
274. natterin-1-like
332 aa protein
XP_039040361.1 GI:1965296734
275. uncharacterized protein LOC120163150
474 aa protein
XP_039029076.1 GI:1965263758
276. uncharacterized protein LOC120115208
320 aa protein
XP_038991905.1 GI:1965144942
277. uncharacterized protein LOC120115206
323 aa protein
XP_038991903.1 GI:1965144937
278. uncharacterized protein LOC120115204
322 aa protein
XP_038991901.1 GI:1965144934
279. uncharacterized protein LOC120115203
322 aa protein
XP_038991900.1 GI:1965144931
280. uncharacterized protein LOC120115201
322 aa protein
XP_038991898.1 GI:1965144925
281. uncharacterized protein LOC120115196
323 aa protein
XP_038991892.1 GI:1965144899
282. uncharacterized protein LOC120115181
483 aa protein
XP_038991882.1 GI:1965144863
283. uncharacterized protein LOC120115180
480 aa protein
XP_038991881.1 GI:1965144855
284. uncharacterized protein LOC120115179
476 aa protein
XP_038991880.1 GI:1965144852
285. uncharacterized protein LOC120115178
479 aa protein
XP_038991878.1 GI:1965144849
286. uncharacterized protein LOC120115123
477 aa protein
XP_038991815.1 GI:1965144466
287. uncharacterized protein LOC120115122
478 aa protein
XP_038991814.1 GI:1965144463
288. uncharacterized protein LOC120115121
476 aa protein
XP_038991813.1 GI:1965144460
289. uncharacterized protein LOC120115120
482 aa protein
XP_038991811.1 GI:1965144457
290. uncharacterized protein LOC120204799
620 aa protein
XP_039060744.1 GI:1965107628
291. uncharacterized protein LOC120218534
474 aa protein
XP_039071391.1 GI:1965076229
292. uncharacterized protein LOC120073669
470 aa protein
XP_038882401.1 GI:1955848702
293. uncharacterized protein LOC120068303
474 aa protein
XP_038875952.1 GI:1955839665
294. uncharacterized protein LOC120067663
473 aa protein
XP_038875129.1 GI:1955838052
295. uncharacterized protein LOC120067657
463 aa protein
XP_038875125.1 GI:1955838044
296. uncharacterized protein LOC120067656
223 aa protein
XP_038875124.1 GI:1955838042
297. uncharacterized protein LOC120067616
479 aa protein
XP_038875088.1 GI:1955837984
298. uncharacterized protein LOC120092830
507 aa protein
XP_038906982.1 GI:1955835826
299. uncharacterized protein LOC120092742
507 aa protein
XP_038906851.1 GI:1955835534
300. uncharacterized protein LOC120090546
462 aa protein
XP_038904200.1 GI:1955830333
301. uncharacterized protein LOC119987702
556 aa protein
XP_038688551.1 GI:1954767093
302. unnamed protein product
488 aa protein
VFQ67541.1 GI:1945980180
303. unnamed protein product
488 aa protein
VFQ99252.1 GI:1945942441
304. uncharacterized protein LOC105630397
571 aa protein
XP_012067587.2 GI:1932849903
305. uncharacterized protein LOC105637044
446 aa protein
XP_012075832.2 GI:1932795607
306. hypothetical protein HU200_052395
475 aa protein
KAF8668109.1 GI:1930084436
307. uncharacterized protein LOC119320511
448 aa protein
XP_037450474.1 GI:1931570122
308. uncharacterized protein LOC119320509
358 aa protein
XP_037450472.1 GI:1931570118
309. uncharacterized protein LOC119298435
491 aa protein
XP_037431734.1 GI:1931527030
310. uncharacterized protein LOC119297442
497 aa protein
XP_037431129.1 GI:1931525631
311. uncharacterized protein LOC119294180
492 aa protein
XP_037428318.1 GI:1931518292
312. uncharacterized protein LOC119292053
492 aa protein
XP_037426782.1 GI:1931515133
313. uncharacterized protein LOC119344756
484 aa protein
XP_037471006.1 GI:1931400101
314. uncharacterized protein LOC119344318, partial
441 aa protein
XP_037470700.1 GI:1931399302
315. uncharacterized protein LOC119343459
487 aa protein
XP_037470293.1 GI:1931398112
316. hypothetical protein HHK36_019689
525 aa protein
KAF8395738.1 GI:1925291823
317. unnamed protein product
327 aa protein
CAD6268002.1 GI:1916549418
318. uncharacterized protein LOC110901371
489 aa protein
XP_022003894.1 GI:1228902957
319. hypothetical protein RHSIM_Rhsim05G0009700
478 aa protein
KAF7144136.1 GI:1895873522
320. hypothetical protein RHSIM_Rhsim05G0010100
512 aa protein
KAF7144055.1 GI:1895873441
321. hypothetical protein RHSIM_Rhsim05G0011800
475 aa protein
KAF7142995.1 GI:1895872381
322. hypothetical protein RHSIM_Rhsim05G0011700
487 aa protein
KAF7142883.1 GI:1895872269
323. hypothetical protein RHSIM_Rhsim05G0011200
456 aa protein
KAF7142853.1 GI:1895872239
324. hypothetical protein RHSIM_Rhsim05G0011500
615 aa protein
KAF7142676.1 GI:1895872062
325. hypothetical protein RHSIM_Rhsim05G0009800
300 aa protein
KAF7142605.1 GI:1895871991
326. hypothetical protein RHSIM_Rhsim05G0010000
490 aa protein
KAF7142461.1 GI:1895871847
327. hypothetical protein RHSIM_Rhsim05G0009900
473 aa protein
KAF7142291.1 GI:1895871677
328. hypothetical protein RHSIM_Rhsim07G0026400
439 aa protein
KAF7139281.1 GI:1895867652
329. hypothetical protein RHSIM_Rhsim08G0035600
467 aa protein
KAF7135632.1 GI:1895863592
330. hypothetical protein CFC21_094549
343 aa protein
KAF7092026.1 GI:1894624562
331. hypothetical protein CFC21_085823
513 aa protein
KAF7081920.1 GI:1894614456
332. hypothetical protein CFC21_085822
494 aa protein
KAF7081919.1 GI:1894614455
333. hypothetical protein CFC21_077939
497 aa protein
KAF7072862.1 GI:1894605398
334. LOW QUALITY PROTEIN: hypothetical protein CFC21_068982
486 aa protein
KAF7062374.1 GI:1894594845
335. hypothetical protein CFC21_066155
497 aa protein
KAF7059223.1 GI:1894591694
336. hypothetical protein Acr_09g0008860
404 aa protein
GFY94440.1 GI:1894782736
337. hypothetical protein Acr_09g0008850
434 aa protein
GFY94439.1 GI:1894782735
338. hypothetical protein Acr_09g0008640
295 aa protein
GFY94418.1 GI:1894782714
339. hypothetical protein CFC21_063466
493 aa protein
KAF7056005.1 GI:1894588476
340. hypothetical protein CFC21_063465
493 aa protein
KAF7056004.1 GI:1894588475
341. hypothetical protein CFC21_063464
493 aa protein
KAF7056003.1 GI:1894588474
342. hypothetical protein CFC21_059430
492 aa protein
KAF7051160.1 GI:1894583631
343. hypothetical protein CFC21_059429
492 aa protein
KAF7051159.1 GI:1894583630
344. hypothetical protein CFC21_059428
492 aa protein
KAF7051158.1 GI:1894583629
345. hypothetical protein CFC21_059427
523 aa protein
KAF7051157.1 GI:1894583628
346. hypothetical protein CFC21_059425
295 aa protein
KAF7051155.1 GI:1894583626
347. hypothetical protein CFC21_020395
477 aa protein
KAF7005261.1 GI:1894535096
348. hypothetical protein CFC21_020073
484 aa protein
KAF7004906.1 GI:1894534741
349. hypothetical protein CFC21_014660
488 aa protein
KAF6998546.1 GI:1894528381
350. hypothetical protein CFC21_014660
511 aa protein
KAF6998545.1 GI:1894528380
351. hypothetical protein HYC85_004092
484 aa protein
KAF5956867.1 GI:1879173775
352. hypothetical protein HYC85_003550
208 aa protein
KAF5956325.1 GI:1879173233
353. hypothetical protein HYC85_015437
177 aa protein
KAF5945209.1 GI:1879158836
354. hypothetical protein HYC85_015435
313 aa protein
KAF5945207.1 GI:1879158834
355. hypothetical protein HYC85_020287
471 aa protein
KAF5942645.1 GI:1879155234
356. hypothetical protein HYC85_020286
149 aa protein
KAF5942644.1 GI:1879155233
357. hypothetical protein HYC85_021750
349 aa protein
KAF5940583.1 GI:1879152368
358. hypothetical protein HYC85_021749
1024 aa protein
KAF5940582.1 GI:1879152367
359. hypothetical protein HS088_TW21G00375
472 aa protein
KAF5728230.1 GI:1868644380
360. unnamed protein product
446 aa protein
CAB4299566.1 GI:1866923159
361. unnamed protein product
348 aa protein
CAB4299562.1 GI:1866923155
362. unnamed protein product
470 aa protein
CAB4299558.1 GI:1866923151
363. unnamed protein product
256 aa protein
CAB4299554.1 GI:1866923147
364. unnamed protein product
430 aa protein
CAB4299532.1 GI:1866923125
365. unnamed protein product
519 aa protein
CAB4299527.1 GI:1866923120
366. unnamed protein product
496 aa protein
CAB4299519.1 GI:1866923112
367. unnamed protein product
499 aa protein
CAB4269215.1 GI:1866826751
368. unnamed protein product
519 aa protein
CAB4269207.1 GI:1866826743
369. unnamed protein product
471 aa protein
CAB4269203.1 GI:1866826739
370. unnamed protein product
381 aa protein
CAB4269200.1 GI:1866826736
371. unnamed protein product
433 aa protein
CAB4269199.1 GI:1866826735
372. unnamed protein product
479 aa protein
CAB4281432.1 GI:1866815138
373. hypothetical protein FRX31_005538
488 aa protein
KAF5204875.1 GI:1859173128
374. hypothetical protein FRX31_008229
481 aa protein
KAF5202182.1 GI:1859165341
375. hypothetical protein FRX31_020069
483 aa protein
KAF5190344.1 GI:1859116607
376. uncharacterized protein LOC117918133
472 aa protein
XP_034690548.1 GI:1847904758
377. uncharacterized protein LOC117918132
465 aa protein
XP_034690547.1 GI:1847904756
378. uncharacterized protein LOC117918131
465 aa protein
XP_034690546.1 GI:1847904754
379. uncharacterized protein LOC117918130
465 aa protein
XP_034690545.1 GI:1847904752
380. uncharacterized protein LOC115719775
470 aa protein
XP_030504823.1 GI:1731715310
381. uncharacterized protein LOC115719127
480 aa protein
XP_030503911.1 GI:1731712523
382. uncharacterized protein LOC115719074
474 aa protein
XP_030503837.1 GI:1731712393
383. uncharacterized protein LOC115719068
502 aa protein
XP_030503830.1 GI:1731712379
384. uncharacterized protein LOC115719067
549 aa protein
XP_030503829.1 GI:1731712377
385. uncharacterized protein LOC115716583
487 aa protein
XP_030501272.1 GI:1731705999
386. uncharacterized protein LOC115709507
527 aa protein
XP_030493483.1 GI:1731685847
387. uncharacterized protein LOC115709506
509 aa protein
XP_030493482.1 GI:1731685845
388. uncharacterized protein LOC115702653
485 aa protein
XP_030485933.1 GI:1731671141
389. uncharacterized protein LOC117629171
491 aa protein
XP_034217565.1 GI:1841633271
390. uncharacterized protein LOC117618125
445 aa protein
XP_034203634.1 GI:1841606792
391. uncharacterized protein LOC117618124
519 aa protein
XP_034203633.1 GI:1841606790
392. uncharacterized protein LOC117618114
445 aa protein
XP_034203624.1 GI:1841606774
393. uncharacterized protein LOC117618113
519 aa protein
XP_034203622.1 GI:1841606772
394. uncharacterized protein LOC117613565
346 aa protein
XP_034198062.1 GI:1841588623
395. hypothetical protein G4B88_023553
474 aa protein
KAF4398959.1 GI:1835431854
396. hypothetical protein G4B88_019076
580 aa protein
KAF4388799.1 GI:1835421605
397. hypothetical protein G4B88_019073
502 aa protein
KAF4388796.1 GI:1835421602
398. hypothetical protein G4B88_018894
474 aa protein
KAF4388617.1 GI:1835421423
399. hypothetical protein G4B88_029726
607 aa protein
KAF4381371.1 GI:1835414113
400. hypothetical protein F8388_011880
474 aa protein
KAF4380958.1 GI:1835413693
401. hypothetical protein F8388_024551
487 aa protein
KAF4380258.1 GI:1835412984
402. hypothetical protein F8388_024550
474 aa protein
KAF4380257.1 GI:1835412983
403. hypothetical protein F8388_023797
479 aa protein
KAF4379780.1 GI:1835412497
404. hypothetical protein F8388_023659
470 aa protein
KAF4379642.1 GI:1835412359
405. hypothetical protein G4B88_006922
506 aa protein
KAF4377642.1 GI:1835410333
406. hypothetical protein F8388_007717
506 aa protein
KAF4373811.1 GI:1835406451
407. hypothetical protein G4B88_028822
578 aa protein
KAF4372847.1 GI:1835405471
408. hypothetical protein F8388_000094
578 aa protein
KAF4371927.1 GI:1835404540
409. hypothetical protein G4B88_016088
496 aa protein
KAF4369927.1 GI:1835402508
410. hypothetical protein G4B88_025705
527 aa protein
KAF4365526.1 GI:1835398007
411. hypothetical protein G4B88_025694
509 aa protein
KAF4365515.1 GI:1835397996
412. hypothetical protein G4B88_028604
506 aa protein
KAF4364681.1 GI:1835397147
413. hypothetical protein F8388_016831
502 aa protein
KAF4361022.1 GI:1835393402
414. hypothetical protein F8388_016830
533 aa protein
KAF4361021.1 GI:1835393401
415. hypothetical protein F8388_016829
509 aa protein
KAF4361020.1 GI:1835393400
416. hypothetical protein F8388_024224
422 aa protein
KAF4349257.1 GI:1835381077
417. hypothetical protein F8388_024220
499 aa protein
KAF4349253.1 GI:1835381073
418. hypothetical protein G4B88_027010
496 aa protein
KAF4346791.1 GI:1835377570
419. hypothetical protein G4B88_015463
478 aa protein
KAF4346078.1 GI:1835375947
420. hypothetical protein GH714_027115
440 aa protein
KAF2308983.1 GI:1808561143
421. hypothetical protein GH714_010791
355 aa protein
KAF2290325.1 GI:1808542425
422. hypothetical protein E2562_029676
484 aa protein
KAF0893782.1 GI:1796509351
423. hypothetical protein E2562_018633
506 aa protein
KAF0892842.1 GI:1796508411
424. uncharacterized protein LOC101212469
516 aa protein
XP_004140681.3 GI:1784891638
425. uncharacterized protein LOC101208849
466 aa protein
XP_011656733.2 GI:1784891599
426. uncharacterized protein LOC105434387
463 aa protein
XP_004145086.3 GI:1784891596
427. uncharacterized protein LOC101207511
463 aa protein
XP_004153114.3 GI:1784891587
428. uncharacterized protein LOC116404640
476 aa protein
XP_031743663.1 GI:1784889564
429. uncharacterized protein LOC101212067
474 aa protein
XP_004140598.3 GI:1784885864
430. uncharacterized protein LOC101212310
475 aa protein
XP_004140599.3 GI:1784885862
431. uncharacterized protein LOC101213914
463 aa protein
XP_004140687.2 GI:778722039
432. uncharacterized protein LOC101206536
484 aa protein
XP_004145082.1 GI:449454680
433. uncharacterized protein LOC101213433
471 aa protein
XP_004140685.1 GI:449445850
434. uncharacterized protein LOC101212789
464 aa protein
XP_004140600.1 GI:449445680
435. uncharacterized protein LOC101208463
502 aa protein
XP_004140504.1 GI:449445487
436. hypothetical protein C3L33_08066, partial
479 aa protein
KAE9459992.1 GI:1783471181
437. hypothetical protein C3L33_19262, partial
570 aa protein
KAE9448839.1 GI:1783457755
438. hypothetical protein C3L33_19265, partial
451 aa protein
KAE9448825.1 GI:1783457740
439. hypothetical protein C3L33_23389, partial
451 aa protein
KAE9444713.1 GI:1783450698
440. hypothetical protein D1007_28277
508 aa protein
KAE8796658.1 GI:1779386378
441. hypothetical protein D1007_28276
249 aa protein
KAE8796657.1 GI:1779386377
442. hypothetical protein D1007_30076
500 aa protein
KAE8794891.1 GI:1779384611
443. hypothetical protein F3Y22_tig00000778pilonHSYRG00078
474 aa protein
KAE8734067.1 GI:1776598193
444. hypothetical protein F3Y22_tig00011718pilonHSYRG00208
620 aa protein
KAE8723876.1 GI:1776587573
445. hypothetical protein F3Y22_tig00011718pilonHSYRG00129
471 aa protein
KAE8723843.1 GI:1776587540
446. hypothetical protein F3Y22_tig00110258pilonHSYRG00218
320 aa protein
KAE8712350.1 GI:1776575637
447. hypothetical protein F3Y22_tig00110258pilonHSYRG00217
458 aa protein
KAE8712349.1 GI:1776575636
448. hypothetical protein F3Y22_tig00110258pilonHSYRG00213
323 aa protein
KAE8712348.1 GI:1776575635
449. hypothetical protein F3Y22_tig00110258pilonHSYRG00211
322 aa protein
KAE8712346.1 GI:1776575633
450. hypothetical protein F3Y22_tig00110258pilonHSYRG00197
323 aa protein
KAE8712343.1 GI:1776575630
451. putative methionine--tRNA ligase-like
1301 aa protein
KAE8712301.1 GI:1776575588
452. hypothetical protein F3Y22_tig00110258pilonHSYRG00127
483 aa protein
KAE8712299.1 GI:1776575586
453. hypothetical protein F3Y22_tig00110258pilonHSYRG00126
478 aa protein
KAE8712298.1 GI:1776575585
454. hypothetical protein F3Y22_tig00110258pilonHSYRG00117
477 aa protein
KAE8712297.1 GI:1776575584
455. hypothetical protein F3Y22_tig00110258pilonHSYRG00110
480 aa protein
KAE8712295.1 GI:1776575582
456. hypothetical protein F3Y22_tig00110258pilonHSYRG00106
476 aa protein
KAE8712294.1 GI:1776575581
457. hypothetical protein F3Y22_tig00110258pilonHSYRG00104
475 aa protein
KAE8712293.1 GI:1776575580
458. hypothetical protein F3Y22_tig00110258pilonHSYRG00103
468 aa protein
KAE8712292.1 GI:1776575579
459. hypothetical protein F3Y22_tig00110258pilonHSYRG00102
480 aa protein
KAE8712291.1 GI:1776575578
460. hypothetical protein F3Y22_tig00110258pilonHSYRG00095
479 aa protein
KAE8712290.1 GI:1776575577
461. hypothetical protein F3Y22_tig00110258pilonHSYRG00090
476 aa protein
KAE8712289.1 GI:1776575576
462. hypothetical protein F3Y22_tig00111427pilonHSYRG00492
474 aa protein
KAE8678331.1 GI:1776541175
463. hypothetical protein F3Y22_tig00112354pilonHSYRG00096
423 aa protein
KAE8667907.1 GI:1776530524
464. hypothetical protein F3Y22_tig00113002pilonHSYRG00010
617 aa protein
KAE8663229.1 GI:1776525725
465. hypothetical protein F3Y22_tig00113548pilonHSYRG00073
498 aa protein
KAE8662300.1 GI:1776524766
466. hypothetical protein Csa_005204
516 aa protein
KAE8646729.1 GI:1775885941
467. hypothetical protein Csa_005392
476 aa protein
KAE8646728.1 GI:1775885940
468. hypothetical protein Csa_005365
580 aa protein
KAE8646727.1 GI:1775885939
469. hypothetical protein Csa_004904
582 aa protein
KAE8646726.1 GI:1775885938
470. hypothetical protein Csa_004815
475 aa protein
KAE8646725.1 GI:1775885937
471. hypothetical protein Csa_005243
476 aa protein
KAE8646724.1 GI:1775885936
472. hypothetical protein Csa_005622
463 aa protein
KAE8646723.1 GI:1775885935
473. hypothetical protein Csa_005345
468 aa protein
KGN46532.1 GI:700191328
474. hypothetical protein Csa_004887
502 aa protein
KGN46531.1 GI:700191327
475. hypothetical protein Csa_005199
471 aa protein
KGN46323.1 GI:700191119
476. hypothetical protein Csa_004899
464 aa protein
KGN46321.1 GI:700191117
477. hypothetical protein Csa_004833
463 aa protein
KGN46318.1 GI:700191114
478. hypothetical protein Csa_005330
484 aa protein
KGN46300.1 GI:700191096
479. hypothetical protein E3N88_24363
529 aa protein
KAD4384195.1 GI:1770228659
480. hypothetical protein D8674_020646
531 aa protein
KAB2627028.1 GI:1759383662
481. hypothetical protein D8674_020644
528 aa protein
KAB2627026.1 GI:1759383660
482. hypothetical protein D8674_017133
449 aa protein
KAB2625473.1 GI:1759382104
483. hypothetical protein D8674_040816
495 aa protein
KAB2609996.1 GI:1759366292
484. hypothetical protein D8674_000944
498 aa protein
KAB2598024.1 GI:1759354031
485. hypothetical protein D8674_031417
474 aa protein
KAB2595967.1 GI:1759351961
486. hypothetical protein ES319_A02G021600v1
451 aa protein
KAB2092311.1 GI:1758099495
487. hypothetical protein ES319_A02G019900v1
482 aa protein
KAB2092292.1 GI:1758099476
488. hypothetical protein ES319_A02G010800v1
462 aa protein
KAB2092169.1 GI:1758099353
489. hypothetical protein ES319_A02G010700v1
473 aa protein
KAB2092168.1 GI:1758099352
490. hypothetical protein ES319_A02G010600v1
506 aa protein
KAB2092167.1 GI:1758099351
491. hypothetical protein ES319_A02G010500v1
485 aa protein
KAB2092166.1 GI:1758099350
492. hypothetical protein ES319_A02G010400v1
495 aa protein
KAB2092165.1 GI:1758099349
493. hypothetical protein ES319_A02G010300v1
474 aa protein
KAB2092164.1 GI:1758099348
494. hypothetical protein ES319_A02G010200v1
457 aa protein
KAB2092163.1 GI:1758099347
495. hypothetical protein ES319_A02G010200v1
602 aa protein
KAB2092162.1 GI:1758099346
496. hypothetical protein ES319_A02G010100v1
468 aa protein
KAB2092161.1 GI:1758099345
497. hypothetical protein ES319_A02G010000v1
462 aa protein
KAB2092160.1 GI:1758099344
498. hypothetical protein ES319_D02G023400v1
336 aa protein
KAB2039623.1 GI:1758046754
499. hypothetical protein ES319_D02G023400v1
304 aa protein
KAB2039622.1 GI:1758046753
500. hypothetical protein ES319_D02G023400v1
316 aa protein
KAB2039621.1 GI:1758046752
501. hypothetical protein ES319_D02G023400v1
284 aa protein
KAB2039620.1 GI:1758046751
502. hypothetical protein ES319_D02G022000v1
482 aa protein
KAB2039606.1 GI:1758046737
503. hypothetical protein ES319_D02G012200v1
473 aa protein
KAB2039469.1 GI:1758046600
504. hypothetical protein ES319_D02G012100v1
496 aa protein
KAB2039468.1 GI:1758046599
505. hypothetical protein ES319_D02G012000v1
805 aa protein
KAB2039467.1 GI:1758046598
506. hypothetical protein ES319_D02G011900v1
637 aa protein
KAB2039466.1 GI:1758046597
507. hypothetical protein ES319_D02G011700v1
436 aa protein
KAB2039464.1 GI:1758046595
508. hypothetical protein ES319_D02G011600v1
622 aa protein
KAB2039463.1 GI:1758046594
509. hypothetical protein F0562_019734
680 aa protein
KAA8544871.1 GI:1750502205
510. hypothetical protein F0562_019735
518 aa protein
KAA8544870.1 GI:1750502204
511. hypothetical protein F0562_019736
983 aa protein
KAA8544869.1 GI:1750502203
512. hypothetical protein F0562_019737
333 aa protein
KAA8544868.1 GI:1750502202
513. hypothetical protein F0562_019739
1159 aa protein
KAA8544866.1 GI:1750502200
514. hypothetical protein F0562_019744
479 aa protein
KAA8544861.1 GI:1750502195
515. hypothetical protein F0562_019746
472 aa protein
KAA8544859.1 GI:1750502193
516. hypothetical protein F0562_019640
446 aa protein
KAA8544856.1 GI:1750502190
517. hypothetical protein F0562_012399
426 aa protein
KAA8521726.1 GI:1750475751
518. hypothetical protein F0562_012398
465 aa protein
KAA8521725.1 GI:1750475750
519. Agglutinin
477 aa protein
KAA3485666.1 GI:1743096071
520. Agglutinin
473 aa protein
KAA3485612.1 GI:1743096017
521. uncharacterized protein E6C27_scaffold122G002310
488 aa protein
KAA0039951.1 GI:1735198153
522. uncharacterized protein E6C27_scaffold122G002120
464 aa protein
KAA0039932.1 GI:1735198134
523. uncharacterized protein E6C27_scaffold122G002100
463 aa protein
KAA0039930.1 GI:1735198132
524. uncharacterized protein E6C27_scaffold122G002090
466 aa protein
KAA0039929.1 GI:1735198131
525. uncharacterized protein E6C27_scaffold122G002070
477 aa protein
KAA0039927.1 GI:1735198129
526. uncharacterized protein E6C27_scaffold122G002050
474 aa protein
KAA0039925.1 GI:1735198127
527. uncharacterized protein E6C27_scaffold122G002040
610 aa protein
KAA0039924.1 GI:1735198126
528. uncharacterized protein E6C27_scaffold122G00260
503 aa protein
KAA0039763.1 GI:1735197965
529. uncharacterized protein E6C27_scaffold122G00250
473 aa protein
KAA0039762.1 GI:1735197964
530. uncharacterized protein E5676_scaffold266G003260
460 aa protein
TYK24763.1 GI:1731036959
531. uncharacterized protein E5676_scaffold266G003250
468 aa protein
TYK24762.1 GI:1731036958
532. uncharacterized protein E5676_scaffold266G002950
473 aa protein
TYK24734.1 GI:1731036930
533. uncharacterized protein E5676_scaffold266G002940
503 aa protein
TYK24733.1 GI:1731036929
534. uncharacterized protein E5676_scaffold266G001210
610 aa protein
TYK24576.1 GI:1731036772
535. uncharacterized protein E5676_scaffold266G001200
474 aa protein
TYK24575.1 GI:1731036771
536. uncharacterized protein E5676_scaffold266G001190
477 aa protein
TYK24574.1 GI:1731036770
537. uncharacterized protein E5676_scaffold266G001170
466 aa protein
TYK24572.1 GI:1731036768
538. uncharacterized protein E5676_scaffold266G001160
463 aa protein
TYK24571.1 GI:1731036767
539. uncharacterized protein E5676_scaffold266G001150
464 aa protein
TYK24570.1 GI:1731036766
540. uncharacterized protein E5676_scaffold266G00970
488 aa protein
TYK24552.1 GI:1731036748
541. hypothetical protein E1A91_A02G022100v1
451 aa protein
TYJ44961.1 GI:1730990712
542. hypothetical protein E1A91_A02G021800v1
461 aa protein
TYJ44958.1 GI:1730990709
543. hypothetical protein E1A91_A02G021500v1
482 aa protein
TYJ44955.1 GI:1730990706
544. hypothetical protein E1A91_A02G011700v1
462 aa protein
TYJ44830.1 GI:1730990581
545. hypothetical protein E1A91_A02G011600v1
473 aa protein
TYJ44829.1 GI:1730990580
546. hypothetical protein E1A91_A02G011500v1
506 aa protein
TYJ44828.1 GI:1730990579
547. hypothetical protein E1A91_A02G011300v1
486 aa protein
TYJ44826.1 GI:1730990577
548. hypothetical protein E1A91_A02G011200v1
495 aa protein
TYJ44825.1 GI:1730990576
549. hypothetical protein E1A91_A02G011100v1
474 aa protein
TYJ44824.1 GI:1730990575
550. hypothetical protein E1A91_A02G011000v1
448 aa protein
TYJ44823.1 GI:1730990574
551. hypothetical protein E1A91_A02G010900v1
636 aa protein
TYJ44822.1 GI:1730990573
552. hypothetical protein E1A91_A02G010800v1
468 aa protein
TYJ44821.1 GI:1730990572
553. hypothetical protein E1A91_A02G010700v1
462 aa protein
TYJ44820.1 GI:1730990571
554. hypothetical protein E1A91_D02G025100v1
448 aa protein
TYI91861.1 GI:1730937196
555. hypothetical protein E1A91_D02G025100v1
447 aa protein
TYI91860.1 GI:1730937195
556. hypothetical protein E1A91_D02G023700v1
482 aa protein
TYI91846.1 GI:1730937181
557. hypothetical protein E1A91_D02G012500v1
472 aa protein
TYI91701.1 GI:1730937036
558. hypothetical protein E1A91_D02G012300v1
473 aa protein
TYI91699.1 GI:1730937034
559. hypothetical protein E1A91_D02G012200v1
491 aa protein
TYI91698.1 GI:1730937033
560. hypothetical protein E1A91_D02G012100v1
805 aa protein
TYI91697.1 GI:1730937032
561. hypothetical protein E1A91_D02G012000v1
637 aa protein
TYI91696.1 GI:1730937031
562. hypothetical protein ES332_A02G021700v1
472 aa protein
TYI38362.1 GI:1730883616
563. hypothetical protein ES332_A02G021400v1
422 aa protein
TYI38359.1 GI:1730883613
564. hypothetical protein ES332_A02G020600v1, partial
453 aa protein
TYI38351.1 GI:1730883605
565. hypothetical protein ES332_A02G010200v1
462 aa protein
TYI38212.1 GI:1730883466
566. hypothetical protein ES332_A02G010100v1
473 aa protein
TYI38211.1 GI:1730883465
567. hypothetical protein ES332_A02G010000v1
470 aa protein
TYI38210.1 GI:1730883464
568. hypothetical protein ES332_A02G009900v1
462 aa protein
TYI38209.1 GI:1730883463
569. hypothetical protein ES332_D02G026600v1
479 aa protein
TYH82006.1 GI:1730827223
570. hypothetical protein ES332_D02G025300v1
482 aa protein
TYH81993.1 GI:1730827210
571. hypothetical protein ES332_D02G013500v1
472 aa protein
TYH81832.1 GI:1730827049
572. hypothetical protein ES332_D02G013400v1
496 aa protein
TYH81831.1 GI:1730827048
573. hypothetical protein ES332_D02G013300v1
682 aa protein
TYH81830.1 GI:1730827047
574. hypothetical protein ES332_D02G013200v1
637 aa protein
TYH81829.1 GI:1730827046
575. hypothetical protein ES332_D02G013100v1
637 aa protein
TYH81828.1 GI:1730827045
576. hypothetical protein ES332_D02G013000v1
474 aa protein
TYH81827.1 GI:1730827044
577. hypothetical protein ES332_D02G012900v1
806 aa protein
TYH81826.1 GI:1730827043
578. hypothetical protein ES288_A02G022400v1
451 aa protein
TYH26854.1 GI:1730771968
579. hypothetical protein ES288_A02G010900v1
445 aa protein
TYH26715.1 GI:1730771829
580. hypothetical protein ES288_A02G010800v1
473 aa protein
TYH26714.1 GI:1730771828
581. hypothetical protein ES288_A02G010700v1
506 aa protein
TYH26713.1 GI:1730771827
582. hypothetical protein ES288_A02G010600v1
486 aa protein
TYH26712.1 GI:1730771826
583. hypothetical protein ES288_A02G010500v1
495 aa protein
TYH26711.1 GI:1730771825
584. hypothetical protein ES288_A02G010400v1
474 aa protein
TYH26710.1 GI:1730771824
585. hypothetical protein ES288_A02G010300v1
474 aa protein
TYH26709.1 GI:1730771823
586. hypothetical protein ES288_A02G010200v1
807 aa protein
TYH26708.1 GI:1730771822
587. hypothetical protein ES288_A02G010100v1
468 aa protein
TYH26707.1 GI:1730771821
588. hypothetical protein ES288_A02G010000v1
440 aa protein
TYH26706.1 GI:1730771820
589. hypothetical protein ES288_D02G022100v1
447 aa protein
TYG78003.1 GI:1730723104
590. hypothetical protein ES288_D02G020800v1
482 aa protein
TYG77990.1 GI:1730723091
591. hypothetical protein ES288_D02G009000v1
473 aa protein
TYG77849.1 GI:1730722950
592. hypothetical protein ES288_D02G008900v1
496 aa protein
TYG77848.1 GI:1730722949
593. hypothetical protein ES288_D02G008800v1
805 aa protein
TYG77847.1 GI:1730722948
594. hypothetical protein ES288_D02G008700v1
807 aa protein
TYG77846.1 GI:1730722947
595. hypothetical protein ES288_D02G008500v1
474 aa protein
TYG77844.1 GI:1730722945
596. hypothetical protein ES288_D02G008400v1
791 aa protein
TYG77843.1 GI:1730722944
597. hypothetical protein EJB05_29518, partial
320 aa protein
TVU26942.1 GI:1712281476
598. hypothetical protein EJB05_29491, partial
283 aa protein
TVU26918.1 GI:1712281452
599. hypothetical protein EJB05_29489, partial
338 aa protein
TVU26916.1 GI:1712281450
600. hypothetical protein C1H46_019298
457 aa protein
TQD95092.1 GI:1697149450
601. hypothetical protein C1H46_019297
532 aa protein
TQD95091.1 GI:1697149449
602. hypothetical protein C1H46_041649
500 aa protein
TQD72819.1 GI:1697119251
603. hypothetical protein C1H46_043075
498 aa protein
TQD71394.1 GI:1697117631
604. unnamed protein product
494 aa protein
VAI52488.1 GI:1572713580
605. unnamed protein product
295 aa protein
VAI25164.1 GI:1572686273
606. unnamed protein product
497 aa protein
VAI18415.1 GI:1572679530
607. unnamed protein product
514 aa protein
VAI10833.1 GI:1572671947
608. unnamed protein product
492 aa protein
VAI10800.1 GI:1572671914
609. unnamed protein product
517 aa protein
VAI10799.1 GI:1572671913
610. unnamed protein product
492 aa protein
VAI10797.1 GI:1572671911
611. unnamed protein product
492 aa protein
VAI10796.1 GI:1572671910
612. unnamed protein product
295 aa protein
VAI10795.1 GI:1572671909
613. hypothetical protein GOBAR_AA17189
474 aa protein
PPS03489.1 GI:1347704875
614. hypothetical protein GOBAR_AA17187
468 aa protein
PPS03487.1 GI:1347704873
615. hypothetical protein GOBAR_AA17185
462 aa protein
PPS03485.1 GI:1347704871
616. hypothetical protein GOBAR_AA17171
506 aa protein
PPS03471.1 GI:1347704857
617. hypothetical protein GOBAR_DD33514
805 aa protein
PPD69605.1 GI:1344094086
618. hypothetical protein GOBAR_DD33512
473 aa protein
PPD69603.1 GI:1344094084
619. uncharacterized protein LOC111384706
485 aa protein
XP_022864791.1 GI:1279010400
620. predicted protein
540 aa protein
BAJ87987.1 GI:326515928
621. putative F-box domain-containing protein
404 aa protein
AOZ21517.1 GI:1092917161
622. putative cystatin
118 aa protein
AOZ21516.1 GI:1092917160
623. putative SGNH plant lipase-like protein GDSL lipase
285 aa protein
AOZ21515.1 GI:1092917159
624. putative SGNH plant lipase-like protein GDSL lipase
380 aa protein
AOZ21514.1 GI:1092917158
625. putative sina superfamily protein
267 aa protein
AOZ21513.1 GI:1092917157
626. putative agglutinin protein
478 aa protein
AOZ21512.1 GI:1092917156
627. putative general transcription factor IIE
293 aa protein
AOZ21511.1 GI:1092917155
628. putative HCBT-like defense response protein
423 aa protein
AOZ21510.1 GI:1092917154
629. putative sarcoplasmic reticulum histidine-rich calcium-binding protein precursor
274 aa protein
AOZ21509.1 GI:1092917153
630. putative terpene synthase
517 aa protein
AOZ21508.1 GI:1092917152
631. putative NB-ARC domain containing protein
219 aa protein
AOZ21507.1 GI:1092917151
632. putative oxidoreductase NAD-binding domain-containing protein
279 aa protein
AOZ21506.1 GI:1092917150
633. putative polygalacturonase precursor
443 aa protein
AOZ21505.1 GI:1092917149
634. putative tRNA (guanine-N(1)-)-methyltransferase
389 aa protein
AOZ21504.1 GI:1092917148
635. PAP fibrillin domain-containing protein
259 aa protein
AOZ21503.1 GI:1092917147
636. hypothetical protein
271 aa protein
AOZ21502.1 GI:1092917146
637. putative alanyl-tRNA synthetase
260 aa protein
AOZ21501.1 GI:1092917145

## Sheet: Supplementary Table S5
Supplementary Table S5. NCBI protein database of plant-derived AMPs (675 entries).
1. antimicrobial peptide precursor, partial
61 aa protein
AAA80484.1 GI:558863
2. antimicrobial peptide precursor
63 aa protein
AAA80485.1 GI:558865
3. Antimicrobial peptide
225 aa protein
PWZ26431.1 GI:1394881839
4. antimicrobial peptide, partial
120 aa protein
ACB45489.1 GI:171221511
5. antimicrobial peptide
89 aa protein
AAW56634.1 GI:57791763
6. antimicrobial peptide
104 aa protein
AFM78320.1 GI:392529040
7. antimicrobial peptide
88 aa protein
AFM78319.1 GI:392529038
8. antimicrobial peptide
88 aa protein
AFM78318.1 GI:392529036
9. Antimicrobial peptide
398 aa protein
OEL35391.1 GI:1070985020
10. antimicrobial peptide
127 aa protein
ADT91701.1 GI:315258245
11. RecName: Full=Vicilin-like antimicrobial peptides 2-3; AltName: Full=MiAMP2; Contains: RecName: Full=Antimicrobial peptide 2a; AltName: Full=MiAMP2a; Contains: RecName: Full=Antimicrobial peptide 2b; AltName: Full=MiAMP2b; Contains: RecName: Full=Antimicrobial peptide 2c-1; AltName: Full=MiAMP2c-1; Contains: RecName: Full=Antimicrobial peptide 2c-2; AltName: Full=MiAMP2c-2; Contains: RecName:…
625 aa protein
Q9SPL3.1 GI:75207035
12. RecName: Full=Vicilin-like antimicrobial peptides 2-2; AltName: Full=MiAMP2; Contains: RecName: Full=Antimicrobial peptide 2a; AltName: Full=MiAMP2a; Contains: RecName: Full=Antimicrobial peptide 2b; AltName: Full=MiAMP2b; Contains: RecName: Full=Antimicrobial peptide 2c-1; AltName: Full=MiAMP2c-1; Contains: RecName: Full=Antimicrobial peptide 2c-2; AltName: Full=MiAMP2c-2; Contains: RecName:…
666 aa protein
Q9SPL4.1 GI:75266171
13. RecName: Full=Vicilin-like antimicrobial peptides 2-1; AltName: Full=MiAMP2; Contains: RecName: Full=Antimicrobial peptide 2a; AltName: Full=MiAMP2a; Contains: RecName: Full=Antimicrobial peptide 2b; AltName: Full=MiAMP2b; Contains: RecName: Full=Antimicrobial peptide 2c-1; AltName: Full=MiAMP2c-1; Contains: RecName: Full=Antimicrobial peptide 2c-2; AltName: Full=MiAMP2c-2; Contains: RecName:…
666 aa protein
Q9SPL5.1 GI:75207036
14. Chain A, Antimicrobial peptide 1a
44 aa protein
2LB7_A GI:328877070
15. Chain A, Antimicrobial peptide EcAMP1
37 aa protein
2L2R_A GI:332639392
16. RecName: Full=Putative antimicrobial peptide 2; Short=Ls-AMP2
19 aa protein
P86896.1 GI:332310267
17. RecName: Full=Putative antimicrobial peptide 1; Short=Ls-AMP1
18 aa protein
P86895.1 GI:332310247
18. RecName: Full=Glycine-rich antimicrobial peptide Pg-AMP
55 aa protein
P86030.1 GI:209572872
19. Chain A, Antimicrobial peptide 1
10 aa protein
2N0V_A GI:969812538
20. RecName: Full=Antimicrobial peptides; Contains: RecName: Full=Antimicrobial peptide 1; Short=EcAMP1; Contains: RecName: Full=Antimicrobial peptide 3; Short=EcAMP3; Contains: RecName: Full=Antimicrobial peptide 2; Short=EcAMP2; Contains: RecName: Full=Antimicrobial peptide 2.1; Short=EcAMP2.1; Flags: Precursor
361 aa protein
B3EWR6.1 GI:939319567
21. Chain A, ANTIMICROBIAL PEPTIDE 1
76 aa protein
1C01_A GI:9955189
22. antimicrobial peptide polyprotein, partial
234 aa protein
AFU90756.1 GI:408777483
23. antimicrobial peptide polyprotein, partial
238 aa protein
AFU90755.1 GI:408777481
24. antimicrobial peptide polyprotein, partial
238 aa protein
AFU90754.1 GI:408777479
25. antimicrobial peptide polyprotein, partial
238 aa protein
AFU90753.1 GI:408777477
26. antimicrobial peptide polyprotein, partial
238 aa protein
AFU90752.1 GI:408777475
27. antimicrobial peptide precursor, partial
357 aa protein
AHB61277.1 GI:563580479
28. antimicrobial peptide precursor, partial
357 aa protein
AHB61275.1 GI:563580475
29. antimicrobial peptide precursor, partial
357 aa protein
AHB61273.1 GI:563580471
30. antimicrobial peptide precursor, partial
360 aa protein
AHB61272.1 GI:563580469
31. antimicrobial peptide precursor, partial
360 aa protein
AHB61271.1 GI:563580467
32. antimicrobial peptide precursor, partial
360 aa protein
AHB61270.1 GI:563580465
33. antimicrobial peptide precursor, partial
356 aa protein
AHB61269.1 GI:563580463
34. antimicrobial peptide precursor, partial
360 aa protein
AHB61268.1 GI:563580461
35. antimicrobial peptide precursor, partial
360 aa protein
AHB61267.1 GI:563580459
36. antimicrobial peptide precursor, partial
357 aa protein
AHB61276.1 GI:563580477
37. antimicrobial peptide precursor, partial
368 aa protein
AHB61274.1 GI:563580473
38. Chain A, ANTIMICROBIAL PEPTIDE 2
30 aa protein
1MMC_A GI:253723005
39. antimicrobial peptide precursor, partial
97 aa protein
AHB61292.1 GI:563580509
40. antimicrobial peptide precursor, partial
97 aa protein
AHB61291.1 GI:563580507
41. antimicrobial peptide precursor, partial
97 aa protein
AHB61290.1 GI:563580505
42. antimicrobial peptide precursor, partial
97 aa protein
AHB61289.1 GI:563580503
43. antimicrobial peptide precursor, partial
97 aa protein
AHB61288.1 GI:563580501
44. antimicrobial peptide precursor, partial
97 aa protein
AHB61287.1 GI:563580499
45. antimicrobial peptide precursor, partial
97 aa protein
AHB61286.1 GI:563580497
46. antimicrobial peptide precursor, partial
97 aa protein
AHB61285.1 GI:563580495
47. antimicrobial peptide precursor, partial
97 aa protein
AHB61284.1 GI:563580493
48. antimicrobial peptide precursor, partial
97 aa protein
AHB61283.1 GI:563580491
49. antimicrobial peptide precursor, partial
108 aa protein
AHB61282.1 GI:563580489
50. antimicrobial peptide precursor, partial
108 aa protein
AHB61281.1 GI:563580487
51. antimicrobial peptide precursor, partial
108 aa protein
AHB61280.1 GI:563580485
52. antimicrobial peptide precursor, partial
108 aa protein
AHB61279.1 GI:563580483
53. antimicrobial peptide precursor, partial
108 aa protein
AHB61278.1 GI:563580481
54. antimicrobial peptide 1 precursor
64 aa protein
AAC19399.1 GI:3202036
55. antimicrobial peptide X precursor-like
567 aa protein
XP_050374641.1 GI:2295518583
56. antimicrobial peptide D1-like
84 aa protein
XP_050109136.1 GI:2289465990
57. antimicrobial peptide D1-like
85 aa protein
XP_050105744.1 GI:2289459090
58. antimicrobial peptide 1-like
110 aa protein
XP_031494979.1 GI:1776170695
59. antimicrobial peptide 1-like
110 aa protein
XP_031494978.1 GI:1776170693
60. antimicrobial peptide 1-like
110 aa protein
XP_031494977.1 GI:1776170689
61. antimicrobial peptide 1-like
110 aa protein
XP_031494975.1 GI:1776170687
62. antimicrobial peptide 1-like
110 aa protein
XP_031494974.1 GI:1776170685
63. antimicrobial peptide 1-like
110 aa protein
XP_031494973.1 GI:1776170683
64. antimicrobial peptide 1-like
110 aa protein
XP_031494972.1 GI:1776170681
65. antimicrobial peptide 1-like
110 aa protein
XP_031494971.1 GI:1776170679
66. antimicrobial peptide 1-like
110 aa protein
XP_031494970.1 GI:1776170675
67. antimicrobial peptide 1-like
110 aa protein
XP_031494969.1 GI:1776170673
68. antimicrobial peptide 1-like
103 aa protein
XP_031494967.1 GI:1776170671
69. antimicrobial peptide 1-like
110 aa protein
XP_031494966.1 GI:1776170669
70. antimicrobial peptide MBP-1 precursor
393 aa protein
NP_001142639.1 GI:226510357
71. antimicrobial peptide MBP-1 related (LEM1)
86 aa protein
PNY14627.1 GI:1335255675
72. antimicrobial peptide polyprotein, partial
92 aa protein
AFU90751.1 GI:408777473
73. antimicrobial peptide polyprotein, partial
92 aa protein
AFU90750.1 GI:408777471
74. antimicrobial peptide polyprotein, partial
86 aa protein
AFU90749.1 GI:408777469
75. antimicrobial peptide polyprotein, partial
87 aa protein
AFU90748.1 GI:408777467
76. antimicrobial peptide polyprotein, partial
87 aa protein
AFU90747.1 GI:408777465
77. antimicrobial peptide polyprotein, partial
87 aa protein
AFU90746.1 GI:408777463
78. antimicrobial peptide 2
105 aa protein
ADJ53038.1 GI:299810229
79. antimicrobial peptide 1
105 aa protein
ADJ53037.1 GI:299810227
80. antimicrobial peptide 4
105 aa protein
AAL05055.1 GI:15638613
81. antimicrobial peptide 3
105 aa protein
AAL05054.1 GI:15638611
82. antimicrobial peptide 2
105 aa protein
AAL05053.1 GI:15638609
83. antimicrobial peptide 1
105 aa protein
AAL05052.1 GI:15638607
84. antimicrobial peptide shep-GRP
120 aa protein
AAG09424.1 GI:9957568
85. Sm-Amp-X antimicrobial peptide
478 aa protein
CDG56255.1 GI:548954871
86. antimicrobial peptide 1b
116 aa protein
XP_048553762.1 GI:2254991026
87. antimicrobial peptide 1b
116 aa protein
XP_048553760.1 GI:2254991023
88. antimicrobial peptide 1b
103 aa protein
XP_010680951.2 GI:2252584717
89. antimicrobial peptide Ar-AMP
106 aa protein
XP_010681204.1 GI:731340100
90. antimicrobial peptide X precursor-like
373 aa protein
XP_009335337.2 GI:2250639602
91. antimicrobial peptide 1b
112 aa protein
XP_020200779.2 GI:2157950426
92. antimicrobial peptide 1b-like
108 aa protein
XP_044971107.1 GI:2133528898
93. antimicrobial peptide 1b
112 aa protein
XP_044335368.1 GI:2123697102
94. antimicrobial peptide 1b-like
117 aa protein
XP_044327128.1 GI:2123671154
95. antimicrobial peptide 1b-like
117 aa protein
XP_044321251.1 GI:2123651886
96. antimicrobial peptide 1b-like
116 aa protein
XP_044454416.1 GI:2123629380
97. antimicrobial peptide 1
102 aa protein
XP_042487984.1 GI:2070705415
98. antimicrobial peptide 1
102 aa protein
XP_042487763.1 GI:2070704979
99. vicilin antimicrobial peptide
487 aa protein
KAG5238418.1 GI:2015341542
100. vicilin antimicrobial peptide
262 aa protein
KAG5236571.1 GI:2015339577
101. Antimicrobial peptide 1
110 aa protein
KAF3779250.1 GI:1826725871
102. Antimicrobial peptide 1
110 aa protein
KAF3774798.1 GI:1826720900
103. Antimicrobial peptide 1
103 aa protein
KAF3771912.1 GI:1826717036
104. Antimicrobial peptide 1
103 aa protein
KAF3771816.1 GI:1826716848
105. Antimicrobial peptide 1
84 aa protein
KAF3656180.1 GI:1824397602
106. Antimicrobial peptide 1
84 aa protein
KAF3622816.1 GI:1824350322
107. Antimicrobial peptide MBP-1 related (LEM1)
117 aa protein
QHO47125.1 GI:1800387403
108. Antimicrobial peptide MBP-1 related (LEM1)
133 aa protein
QHN87020.1 GI:1800326544
109. WAMP-3.1, antimicrobial peptide
113 aa protein
KAE8778062.1 GI:1779367782
110. antimicrobial peptide 1-like
102 aa protein
KAE8768193.1 GI:1779357912
111. antimicrobial peptide X precursor-like
88 aa protein
KAB2599662.1 GI:1759355684
112. antimicrobial peptide D1-like
84 aa protein
XP_028964802.1 GI:1632217806
113. antimicrobial peptide MBP-1 precursor
241 aa protein
RLM78804.1 GI:1492209821
114. antimicrobial peptide 1-like
103 aa protein
XP_026397348.1 GI:1484812435
115. antimicrobial peptide 1-like
103 aa protein
XP_026397343.1 GI:1484812425
116. antimicrobial peptide 1-like
103 aa protein
XP_026397340.1 GI:1484812419
117. antimicrobial peptide 1-like
103 aa protein
XP_026397337.1 GI:1484812415
118. antimicrobial peptide 1-like
103 aa protein
XP_026397336.1 GI:1484812412
119. antimicrobial peptide 1-like
103 aa protein
XP_026459954.1 GI:1484759756
120. antimicrobial peptide 1-like
103 aa protein
XP_026458495.1 GI:1484757158
121. antimicrobial peptide 1-like
103 aa protein
XP_026452396.1 GI:1484742031
122. antimicrobial peptide 1-like
103 aa protein
XP_026439046.1 GI:1484682022
123. antimicrobial peptide 1-like
108 aa protein
XP_026438854.1 GI:1484681548
124. antimicrobial peptide 1-like
103 aa protein
XP_026443523.1 GI:1484664623
125. antimicrobial peptide 1-like
103 aa protein
XP_026443522.1 GI:1484664621
126. antimicrobial peptide 1-like
110 aa protein
XP_026441529.1 GI:1484656197
127. antimicrobial peptide 1-like
131 aa protein
XP_026441528.1 GI:1484656195
128. antimicrobial peptide 1-like
103 aa protein
XP_026441518.1 GI:1484656177
129. antimicrobial peptide 1-like
103 aa protein
XP_026441517.1 GI:1484656175
130. antimicrobial peptide 1-like
103 aa protein
XP_026441516.1 GI:1484656173
131. antimicrobial peptide 1-like
103 aa protein
XP_026441515.1 GI:1484656171
132. antimicrobial peptide 1-like
103 aa protein
XP_026441514.1 GI:1484656169
133. antimicrobial peptide 1-like
103 aa protein
XP_026441513.1 GI:1484656167
134. antimicrobial peptide 1-like
101 aa protein
XP_026441512.1 GI:1484656165
135. antimicrobial peptide 1-like
103 aa protein
XP_026441509.1 GI:1484656159
136. antimicrobial peptide 1-like
103 aa protein
XP_026441508.1 GI:1484656157
137. antimicrobial peptide 1-like
103 aa protein
XP_026432372.1 GI:1484652290
138. antimicrobial peptide 1-like
103 aa protein
XP_026432371.1 GI:1484652288
139. antimicrobial peptide 1-like
110 aa protein
XP_026431927.1 GI:1484651275
140. antimicrobial peptide 1-like
103 aa protein
XP_026431919.1 GI:1484651261
141. antimicrobial peptide 1-like
107 aa protein
XP_025825396.1 GI:1435177350
142. Antimicrobial peptide 1
117 aa protein
PWZ38613.1 GI:1394894359
143. antimicrobial peptide 1
101 aa protein
XP_002982942.2 GI:1376962455
144. antimicrobial peptide 1
113 aa protein
XP_002982940.2 GI:1376962174
145. antimicrobial peptide 1
101 aa protein
XP_002982941.2 GI:1376962121
146. antimicrobial peptide 1
101 aa protein
XP_002982944.2 GI:1376961685
147. antimicrobial peptide 1
101 aa protein
XP_002982946.2 GI:1376961682
148. antimicrobial peptide 1
101 aa protein
XP_002982947.2 GI:1376961679
149. antimicrobial peptide 1
101 aa protein
XP_002981961.2 GI:1376958378
150. antimicrobial peptide 1
101 aa protein
XP_002981963.2 GI:1376958314
151. antimicrobial peptide 1
101 aa protein
XP_002981967.2 GI:1376958206
152. antimicrobial peptide 1
101 aa protein
XP_002981870.2 GI:1376958113
153. antimicrobial peptide 1
101 aa protein
XP_002981966.1 GI:302800417
154. antimicrobial peptide 1
101 aa protein
XP_002981965.1 GI:302800415
155. antimicrobial peptide 1
101 aa protein
XP_002981964.1 GI:302800413
156. Antimicrobial peptide 2d like
305 aa protein
PSS14603.1 GI:1371518470
157. Antimicrobial peptide 2d like
509 aa protein
PSR94812.1 GI:1371498492
158. antimicrobial peptide 1
137 aa protein
XP_010227230.1 GI:721697104
159. Antimicrobial peptide 1
84 aa protein
PHT94089.1 GI:1271105456
160. antimicrobial peptide X precursor-like
462 aa protein
XP_021747568.1 GI:1219167907
161. antimicrobial peptide 2-like
129 aa protein
XP_021717953.1 GI:1219109422
162. antimicrobial peptide X precursor-like
401 aa protein
XP_021716874.1 GI:1219107222
163. antimicrobial peptide 1
116 aa protein
XP_002446989.1 GI:242074106
164. antimicrobial peptide 1
112 aa protein
XP_002446987.1 GI:242074102
165. Antimicrobial peptide MBP-1
393 aa protein
AQK58431.1 GI:1142694505
166. Antimicrobial peptide 1, partial
132 aa protein
JAT67424.1 GI:1063058534
167. Antimicrobial peptide 1, partial
134 aa protein
JAT65082.1 GI:1063053850
168. Antimicrobial peptide 1, partial
124 aa protein
JAT63424.1 GI:1063050534
169. Antimicrobial peptide 1
117 aa protein
JAT61432.1 GI:1063046550
170. Antimicrobial peptide 1, partial
136 aa protein
JAT59069.1 GI:1063041824
171. Antimicrobial peptide 1, partial
123 aa protein
JAT56880.1 GI:1063037446
172. Antimicrobial peptide 1, partial
144 aa protein
JAT54137.1 GI:1063031960
173. Antimicrobial peptide 1
113 aa protein
JAT54023.1 GI:1063031732
174. Antimicrobial peptide 1, partial
129 aa protein
JAT53784.1 GI:1063031254
175. Antimicrobial peptide 1, partial
144 aa protein
JAT51586.1 GI:1063026858
176. Antimicrobial peptide 1
108 aa protein
JAT46057.1 GI:1063015800
177. Antimicrobial peptide 1
136 aa protein
JAT45029.1 GI:1063013744
178. Antimicrobial peptide 1, partial
156 aa protein
JAT43150.1 GI:1063009985
179. antimicrobial defensin peptide DRR230-c, partial
60 aa protein
AAN60445.1 GI:24417715
180. Antimicrobial peptide MBP-1 related (LEM1)
84 aa protein
KEH23507.1 GI:657378964
181. Antimicrobial peptide MBP-1 related (LEM1)
84 aa protein
KEH23506.1 GI:657378963
182. WAMP-3.1, antimicrobial peptide
116 aa protein
CCD30741.1 GI:377823545
183. WAMP-1, antimicrobial peptide
112 aa protein
CCD30740.1 GI:377823543
184. WAMP-1, antimicrobial peptide
116 aa protein
CCD30739.1 GI:377823541
185. WAMP-4, antimicrobial peptide
116 aa protein
CCD30738.1 GI:377823539
186. WAMP-3, antimicrobial peptide
111 aa protein
CCD30737.1 GI:377823537
187. WAMP-2, antimicrobial peptide
117 aa protein
CCD30736.1 GI:377823535
188. WAMP-1, antimicrobial peptide
116 aa protein
CCD30735.1 GI:377823533
189. hevein-like antimicrobial peptide
305 aa protein
AAP35270.1 GI:30844170
190. hevein-like antimicrobial peptide
320 aa protein
AAP35269.1 GI:30844168
191. antimicrobial peptide snakin
104 aa protein
ACC91329.1 GI:186702035
192. RecName: Full=Antimicrobial peptide 1b; Short=WAMP-1b; AltName: Full=Antimicrobial peptide H1; Short=Tk-AMP-H1; Contains: RecName: Full=Antimicrobial peptide 1a; Short=WAMP-1a; Flags: Precursor
116 aa protein
P85966.2 GI:1476413325
193. defensin Dm-AMP2=cysteine-rich antimicrobial protein
20 aa protein
AAB34973.1 GI:1049481
194. defensin Dm-AMP1=cysteine-rich antimicrobial protein
50 aa protein
AAB34972.1 GI:1049480
195. defensin Ct-AMP1=cysteine-rich antimicrobial protein
49 aa protein
AAB34971.1 GI:1049479
196. defensin Ah-AMP1=cysteine-rich antimicrobial protein
50 aa protein
AAB34970.1 GI:1049478
197. RecName: Full=Antimicrobial peptides; AltName: Full=IB-AMP; Contains: RecName: Full=Basic peptide AMP3; AltName: Full=IB-AMP3; Contains: RecName: Full=Basic peptide AMP1-1; AltName: Full=IB-AMP1-1; Contains: RecName: Full=Basic peptide AMP1-2; AltName: Full=IB-AMP1-2; Contains: RecName: Full=Basic peptide AMP1-3; AltName: Full=IB-AMP1-3; Contains: RecName: Full=Basic peptide AMP2; AltName: F…
333 aa protein
O24006.1 GI:3121743
198. RecName: Full=Antimicrobial peptide 1; Short=SmAMP1; Contains: RecName: Full=Antimicrobial peptide 1.1a; Short=SmAMP1.1a; Short=SmMP1.1a; Contains: RecName: Full=Antimicrobial peptide 1.2a; Short=Sm-AMP-1.2a; Flags: Precursor
167 aa protein
E1UYT9.1 GI:1373045307
199. RecName: Full=Antimicrobial peptide 2; Short=SmAMP2; Contains: RecName: Full=Antimicrobial peptide 2.1a; Short=Sm-AMP-2.1a; Contains: RecName: Full=Antimicrobial peptide 2.2a; Short=Sm-AMP-2.2a; Flags: Precursor
163 aa protein
E1UYU0.1 GI:1373045308
200. RecName: Full=Antimicrobial peptide 1b; Short=LAMP-1b; Contains: RecName: Full=Antimicrobial peptide 1a; Short=LAMP-1a
44 aa protein
P86521.2 GI:1476413324
201. RecName: Full=Antimicrobial peptide 2; Short=AMP2; Contains: RecName: Full=Antimicrobial peptide 1; Short=AMP1; Flags: Precursor
86 aa protein
P27275.2 GI:1703289
202. RecName: Full=Antimicrobial peptide X precursor; Contains: RecName: Full=Antimicrobial peptide X; Flags: Precursor
478 aa protein
U4N938.1 GI:613779808
203. RecName: Full=Antimicrobial peptide 1; Short=AMP1; AltName: Full=MiAMP1; Flags: Precursor
102 aa protein
P80915.1 GI:3121752
204. RecName: Full=Antimicrobial peptide D2; Short=Sm-AMP-D2; Short=Sm-D2; Flags: Precursor
81 aa protein
C0HL83.1 GI:1373045310
205. RecName: Full=Antimicrobial peptide D1; Short=Sm-AMP-D1; Short=Sm-D1; Flags: Precursor
81 aa protein
C0HL82.1 GI:1373045309
206. RecName: Full=Antimicrobial peptide 3; Short=ToAMP3
42 aa protein
B3EWQ3.1 GI:408387563
207. RecName: Full=Antimicrobial peptide 2; Short=ToAMP2
44 aa protein
B3EWQ2.1 GI:408387562
208. RecName: Full=Antimicrobial peptide 1; Short=ToAMP1
38 aa protein
B3EWQ1.1 GI:408387560
209. RecName: Full=Antimicrobial peptide 2; Short=Fa-AMP2
40 aa protein
P0DKH8.1 GI:745997997
210. RecName: Full=Antimicrobial peptide 1; Short=Fa-AMP1
40 aa protein
P0DKH7.1 GI:745997996
211. RecName: Full=Antimicrobial peptide 1; AltName: Full=10.6 kDa protein; AltName: Full=PMAP1; Flags: Precursor
105 aa protein
P83880.2 GI:224471818
212. RecName: Full=Antimicrobial peptide Ar-AMP; Flags: Precursor
89 aa protein
Q5I2B2.1 GI:75284710
213. RecName: Full=Antimicrobial peptide 1; AltName: Full=AFPS-1; AltName: Full=Anti-fungal protein 1; AltName: Full=PAFP-S; AltName: Full=Pa-AMP-1; Short=AMP1; Flags: Precursor
65 aa protein
P81418.1 GI:6226952
214. RecName: Full=Antimicrobial peptide 2; AltName: Full=MJ-AMP2; Short=AMP2; Flags: Precursor
63 aa protein
P25404.2 GI:1703274
215. RecName: Full=Antimicrobial peptide 1; AltName: Full=MJ-AMP1; Short=AMP1; Flags: Precursor
61 aa protein
P25403.4 GI:1703271
216. RecName: Full=Antimicrobial peptide MBP-1
33 aa protein
P28794.1 GI:126793
217. RecName: Full=Antimicrobial peptide 1; Short=Cn-AMP1
9 aa protein
P86705.1 GI:308191394
218. RecName: Full=Antimicrobial peptide 3; Short=Cn-AMP3
8 aa protein
P86707.1 GI:308191396
219. RecName: Full=Antimicrobial peptide 2; Short=Cn-AMP2
11 aa protein
P86706.1 GI:308191395
220. RecName: Full=Antimicrobial peptide 3; Short=SmAMP3
35 aa protein
C0HJU5.1 GI:939319566
221. RecName: Full=Antimicrobial peptide 1; Flags: Precursor
64 aa protein
O81338.1 GI:6225049
222. RecName: Full=Antimicrobial peptide 1
15 aa protein
P85484.1 GI:170652817
223. RecName: Full=Defensin D7; AltName: Full=Antimicrobial peptide D7; AltName: Full=So-D7
38 aa protein
P81573.1 GI:26393028
224. RecName: Full=Defensin D1; AltName: Full=Antimicrobial peptide D1; AltName: Full=So-D1
22 aa protein
P81572.1 GI:26393026
225. RecName: Full=Defensin D2; AltName: Full=Antimicrobial peptide D2; AltName: Full=So-D2
52 aa protein
P81571.1 GI:26393023
226. RecName: Full=Defensin D3; AltName: Full=Antimicrobial peptide D3; AltName: Full=So-D3
25 aa protein
P81570.1 GI:26393021
227. RecName: Full=Defensin D4; AltName: Full=Antimicrobial peptide D4; AltName: Full=So-D4
23 aa protein
P81569.1 GI:26393019
228. RecName: Full=Defensin D5; AltName: Full=Antimicrobial peptide D5; AltName: Full=So-D5
24 aa protein
P81568.1 GI:26393016
229. RecName: Full=Defensin D6; AltName: Full=Antimicrobial peptide D6; AltName: Full=So-D6
24 aa protein
P81567.1 GI:26393014
230. RecName: Full=Anticancerous peptide 1; Short=Cr-ACP1
9 aa protein
B3EWE7.1 GI:380876850
231. RecName: Full=Antifungal peptide 1; Short=Tn-AFP1
11 aa protein
B3EWE8.1 GI:380876853
232. RecName: Full=Morintide mO6; AltName: Full=Morintide hevein-like peptide 2; Short=Mo-HLP2
28 aa protein
C0HLV5.1 GI:2055117568
233. RecName: Full=Morintide mO5; AltName: Full=Morintide hevein-like peptide 1; Short=Mo-HLP1
27 aa protein
C0HLV4.1 GI:2055117567
234. RecName: Full=Morintide mO4; AltName: Full=Morintide hevein-like peptide 4; Short=Mo-HLP4
26 aa protein
C0HLV3.1 GI:2055117566
235. RecName: Full=Morintide mO3; AltName: Full=Morintide hevein-like peptide 3; Short=Mo-HLP3
31 aa protein
C0HLN3.1 GI:1835922595
236. RecName: Full=Antifungal peptide 2; AltName: Full=EAFP2
41 aa protein
P83597.1 GI:32363161
237. RecName: Full=Antifungal peptide 1; AltName: Full=EAFP1
41 aa protein
P83596.1 GI:32363160
238. RecName: Full=Defensin-2; AltName: Full=Antifungal protein Psd2; AltName: Full=Defense-related peptide 2
47 aa protein
P81930.2 GI:20139323
239. RecName: Full=Defensin-1; AltName: Full=Antifungal protein Psd1; AltName: Full=Defense-related peptide 1
46 aa protein
P81929.2 GI:20139322
240. antimicrobial peptides
392 aa protein
XP_015615526.1 GI:1002304331
241. antimicrobial peptides
311 aa protein
XP_022685044.1 GI:1256639968
242. antimicrobial peptides-like
238 aa protein
XP_037462577.1 GI:1931403728
243. antimicrobial peptides
393 aa protein
XP_022685266.1 GI:1256657813
244. antimicrobial peptides isoform X3
380 aa protein
XP_021316825.1 GI:1205958667
245. antimicrobial peptides isoform X2
413 aa protein
XP_021316824.1 GI:1205958665
246. Chain A, PawS-Derived Peptide PDP-24
27 aa protein
7M3U_A GI:2021359005
247. Chain A, Nodule Cysteine-Rich (NCR) secreted peptide
39 aa protein
7CKE_A GI:2046389341
248. Chain A, Nodule Cysteine-Rich (NCR) secreted peptide
39 aa protein
7CKD_A GI:2046389340
249. antimicrobial peptides isoform X1
446 aa protein
XP_002449751.1 GI:242068949
250. Ac-AMP1=antimicrobial peptide
29 aa protein
AAB22103.1 GI:299190
251. Ac-AMP2=antimicrobial peptide
30 aa protein
AAB22102.1 GI:299189
252. MBP-1=small, acid-soluble, basic anti-microbial peptide
33 aa protein
AAB23306.1 GI:255695
253. antimicrobial protein precursor
86 aa protein
AAD34639.1 GI:4960199
254. Chain A, Predicted protein
28 aa protein
2M6A_A GI:605603255
255. RecName: Full=Peptide ToHyp2
35 aa protein
C0HKQ4.1 GI:1239396265
256. RecName: Full=Circulin-B; Short=CIRB
31 aa protein
P56879.2 GI:17433721
257. RecName: Full=Circulin-A; Short=CIRA
30 aa protein
P56871.2 GI:17433719
258. RecName: Full=Cyclopsychotride-A; Short=CPT
31 aa protein
P56872.2 GI:17433720
259. RecName: Full=Thionin NsW2
35 aa protein
C0HJI0.1 GI:1210274808
260. RecName: Full=Thionin NsW1
35 aa protein
C0HJH9.1 GI:1210274807
261. RecName: Full=Snakin-2; Flags: Precursor
104 aa protein
Q93X17.1 GI:75249332
262. RecName: Full=Kalata-B1; Flags: Precursor
124 aa protein
P56254.3 GI:17433718
263. Chain A, AMP-2
30 aa protein
2N1S_A GI:1041576202
264. Chain A, L-2
28 aa protein
5LM0_A GI:1752310216
265. Chain A, Sm-AMP-1.1a
35 aa protein
2KUS_A GI:325053829
266. RecName: Full=Snakin-1; Flags: Precursor
88 aa protein
Q948Z4.1 GI:75164757
267. RecName: Full=Defensin-like protein; AltName: Full=Sesquin
10 aa protein
P84868.1 GI:109894868
268. PUTATIVE PSEUDOGENE: RecName: Full=Defensin-like protein 292
71 aa protein
P0CAY8.1 GI:254772792
269. PUTATIVE PSEUDOGENE: RecName: Full=Defensin-like protein 123
64 aa protein
Q0WN71.1 GI:122175289
270. RecName: Full=Cliotide T1; Flags: Precursor
95 aa protein
G1CWH0.2 GI:1209747919
271. RecName: Full=Cliotide T4; Flags: Precursor
123 aa protein
G1CWH3.1 GI:1209747911
272. RecName: Full=Chassatide C11; AltName: Full=Cyclotide chaC11
28 aa protein
C0HKH6.1 GI:1209747876
273. RecName: Full=Chassatide C8; AltName: Full=Cyclotide chaC8; Flags: Precursor
75 aa protein
I0B6F5.1 GI:1209747844
274. RecName: Full=Chassatide C7; AltName: Full=Cyclotide chaC7; Flags: Precursor
64 aa protein
I0B6F4.1 GI:1209747842
275. RecName: Full=Cliotide T20; AltName: Full=Cyclotide cT20
30 aa protein
C0HJS7.1 GI:1035996263
276. RecName: Full=Cliotide T19; AltName: Full=Cyclotide cT19
30 aa protein
C0HJS6.1 GI:1035996258
277. RecName: Full=Cliotide T16; AltName: Full=Cyclotide cT16
30 aa protein
C0HJS3.1 GI:1035996249
278. RecName: Full=Cliotide T15; AltName: Full=Cyclotide cT15
29 aa protein
C0HJS2.1 GI:1035996244
279. RecName: Full=Kunitz-type serine protease inhibitor 1; Short=Xb-KTI
19 aa protein
P86930.1 GI:353558676
280. RecName: Full=Defensin D2; Short=Ns-D2
50 aa protein
P86973.1 GI:347602389
281. RecName: Full=Defensin D1; Short=Ns-D1
50 aa protein
P86972.1 GI:347602388
282. RecName: Full=Defensin-1; Flags: Precursor
83 aa protein
A4L7R7.1 GI:292630693
283. RecName: Full=Turmerin
85 aa protein
P85278.2 GI:212286587
284. RecName: Full=Defensin-like protein; AltName: Full=Coccinin
10 aa protein
P84785.1 GI:90183454
285. RecName: Full=Cicerarin
20 aa protein
P83986.1 GI:68053347
286. RecName: Full=Gymnin
10 aa protein
P84200.1 GI:55583845
287. RecName: Full=Cucurmoschin
19 aa protein
P84158.1 GI:52782770
288. RecName: Full=Ascalin
7 aa protein
P84071.1 GI:51315827
289. Chain A, Viscotoxin-A3
46 aa protein
7PVB_A GI:2160701895
290. Chain A, Defensin Lc-def
47 aa protein
2LJ7_A GI:404312728
291. Chain B, Knot1 domain-containing protein
47 aa protein
7C31_B GI:1905004823
292. Chain A, Knot1 domain-containing protein
47 aa protein
7C31_A GI:1905004822
293. Chain A, Defensin-2
47 aa protein
6NOM_A GI:1729921888
294. hypothetical protein E2562_027057
471 aa protein
KAF0896714.1 GI:1796512284
295. RecName: Full=Defensin-2; Flags: Precursor
83 aa protein
A4L7R8.1 GI:292630692
296. PUTATIVE PSEUDOGENE: RecName: Full=Putative defensin-like protein 105
38 aa protein
P0CAY3.1 GI:254772588
297. PUTATIVE PSEUDOGENE: RecName: Full=Putative defensin-like protein 53
53 aa protein
P0CAY2.1 GI:254767750
298. PUTATIVE PSEUDOGENE: RecName: Full=Defensin-like protein 41
64 aa protein
Q3E8B0.1 GI:122214005
299. PUTATIVE PSEUDOGENE: RecName: Full=Defensin-like protein 302
57 aa protein
Q2V3W5.1 GI:122209461
300. PUTATIVE PSEUDOGENE: RecName: Full=Putative defensin-like protein 315
88 aa protein
Q2V3R5.1 GI:122209421
301. PUTATIVE PSEUDOGENE: RecName: Full=Putative defensin-like protein 72
61 aa protein
Q2V2S9.1 GI:122209153
302. RecName: Full=Floral defensin-like protein 1; AltName: Full=PhD1; Flags: Precursor
103 aa protein
Q8H6Q1.1 GI:44887846
303. RecName: Full=Floral defensin-like protein 2; AltName: Full=PhD2; Flags: Precursor
101 aa protein
Q8H6Q0.1 GI:44887845
304. RecName: Full=Morintide mO2; AltName: Full=8C-hevein-like protein; Flags: Precursor
79 aa protein
A0A1S6EK92.1 GI:1835922594
305. RecName: Full=Morintide mO1; AltName: Full=8C-hevein-like protein; Flags: Precursor
79 aa protein
A0A1S6EK91.1 GI:1835922593
306. RecName: Full=Antifungal protein 1; Short=Pa-AFP1
31 aa protein
B3EWF0.1 GI:380876852
307. RecName: Full=Trypsin inhibitor; Short=FtTI
86 aa protein
P86971.1 GI:347602429
308. RecName: Full=Antifungal protein 1; Short=GAFP-1
15 aa protein
P86920.1 GI:338817642
309. PUTATIVE PSEUDOGENE: RecName: Full=Putative defensin-like protein 42
73 aa protein
P0CAY1.1 GI:254767751
310. RecName: Full=Defensin Tk-AMP-D6
46 aa protein
P84967.1 GI:147641217
311. RecName: Full=Defensin Tk-AMP-D6.1
46 aa protein
P84969.1 GI:147641216
312. RecName: Full=Defensin Tk-AMP-D5
46 aa protein
P84966.1 GI:147641211
313. RecName: Full=Defensin Tk-AMP-D4
45 aa protein
P84971.1 GI:147641206
314. RecName: Full=Defensin Tk-AMP-D3
45 aa protein
P84970.1 GI:147641199
315. RecName: Full=Defensin Tk-AMP-D2
49 aa protein
P84968.1 GI:147641194
316. RecName: Full=Defensin Tm-AMP-D1.2
49 aa protein
P84964.1 GI:147641186
317. RecName: Full=Defensin Tk-AMP-D1.1
47 aa protein
P84965.1 GI:147641183
318. RecName: Full=Antifungal protein 1; AltName: Full=Pf-AFP1
25 aa protein
P84884.1 GI:110832736
319. RecName: Full=Endochitinase; AltName: Full=Allergen Pers a 1; AltName: Full=Allergen Prs a 1; AltName: Full=Chitin-binding avocado protein; Short=CBAP; AltName: Full=Class I chitinase; AltName: Full=PaI1; AltName: Allergen=Pers a 1.0101; Flags: Precursor
326 aa protein
P93680.2 GI:75279907
320. RecName: Full=Cicerin
20 aa protein
P83987.1 GI:68053357
321. RecName: Full=Ribosome-inactivating protein luffacylin; AltName: Full=rRNA N-glycosidase
14 aa protein
P84073.1 GI:51316202
322. RecName: Full=Alpha-benincasin
27 aa protein
P83960.1 GI:50401829
323. RecName: Full=Arietin
20 aa protein
P83988.1 GI:50401824
324. RecName: Full=Flower-specific defensin; AltName: Full=NaD1; Flags: Precursor
105 aa protein
Q8GTM0.1 GI:44887844
325. RecName: Full=Beta-basrubin
16 aa protein
P83187.1 GI:26391709
326. RecName: Full=Alpha-basrubrin
20 aa protein
P83186.1 GI:26391707
327. RecName: Full=Defensin J1-1; Flags: Precursor
75 aa protein
Q43413.1 GI:18202534
328. RecName: Full=Defensin J1-2; Flags: Precursor
74 aa protein
O65740.1 GI:17373811
329. Chain A, Acyclotide ribe 31
29 aa protein
7KPD_A GI:1995041514
330. hypothetical protein SEVIR_8G173266v2
364 aa protein
TKW01339.1 GI:1645883044
331. Chain A, Flower-specific gamma-thionin
47 aa protein
6DMZ_A GI:1653016987
332. hypothetical protein E2562_005002
267 aa protein
KAF0895015.1 GI:1796510585
333. hypothetical protein D1007_30423
312 aa protein
KAE8794857.1 GI:1779384577
334. hypothetical protein EE612_056350, partial
229 aa protein
KAB8115685.1 GI:1768456614
335. unnamed protein product
219 aa protein
VAH22463.1 GI:1572583585
336. Os11g0582400
392 aa protein
BAT14612.1 GI:937939699
337. hypothetical protein OsJ_34455
392 aa protein
EEE52377.1 GI:222616245
338. hypothetical protein OsJ_34385
246 aa protein
EEE52346.1 GI:222616214
339. hypothetical protein OsI_36607
392 aa protein
EAY81437.1 GI:125534889
340. Os11g0582400
392 aa protein
BAF28520.1 GI:113645379
341. expressed protein
392 aa protein
ABA94556.1 GI:77551759
342. differentiation embryo protein 31
392 aa protein
ABC74439.1 GI:85699976
343. embryo-specific protein
392 aa protein
AAP47203.1 GI:31324259
344. unnamed protein product
392 aa protein
BAG98382.1 GI:215766154
345. unnamed protein product
392 aa protein
BAG93280.1 GI:215706424
346. embryo-specific protein
392 aa protein
ACA50512.1 GI:169244477
347. RecName: Full=Glycinin G5; Short=Glycinin 11S G5; Short=Glycinin A3B4; AltName: Allergen=Gly m 6; Contains: RecName: Full=Glycinin A3 subunit; Contains: RecName: Full=Glycinin B4 subunit; Flags: Precursor
516 aa protein
P04347.1 GI:121280
348. Chain A, Putative Late nodulin
36 aa protein
6U6G_A GI:1760627725
349. hypothetical protein SEVIR_8G174000v2
404 aa protein
TKW01355.1 GI:1645883060
350. hypothetical protein SETIT_8G163500v2
404 aa protein
RCV38702.1 GI:1433434519
351. hypothetical protein SETIT_8G162300v2
230 aa protein
RCV38683.1 GI:1433434500
352. snakin-1
88 aa protein
AFQ40016.1 GI:402240211
353. snakin-1
88 aa protein
AFQ40015.1 GI:402240209
354. snakin-1
88 aa protein
AFQ40014.1 GI:402240207
355. snakin-1
88 aa protein
AFQ40013.1 GI:402240205
356. snakin-1
88 aa protein
AFQ40012.1 GI:402240203
357. snakin-1
88 aa protein
AFQ40011.1 GI:402240201
358. snakin-1
88 aa protein
AFQ40010.1 GI:402240199
359. snakin-1
88 aa protein
AFQ40009.1 GI:402240197
360. snakin-1
88 aa protein
AFQ40008.1 GI:402240195
361. snakin-2
104 aa protein
AFQ40007.1 GI:402240193
362. snakin-2
104 aa protein
AFQ40006.1 GI:402240191
363. snakin-2
104 aa protein
AFQ40005.1 GI:402240189
364. snakin-2
104 aa protein
AFQ40004.1 GI:402240187
365. predicted protein
235 aa protein
BAK04735.1 GI:326529577
366. early embryogenesis protein
402 aa protein
AAD10370.1 GI:4096175
367. unknown
393 aa protein
AAD02494.1 GI:4105681
368. Chain A, Kalata-B7
29 aa protein
2JWM_A GI:169791651
369. Chain A, Kalata B1
29 aa protein
1ZNU_A GI:1806062382
370. RecName: Full=Glycinin G4; Short=Glycinin 11S G4; Short=Glycinin A5A4B3; AltName: Allergen=Gly m 6; Contains: RecName: Full=Glycinin A5 subunit; Contains: RecName: Full=Glycinin A4 subunit; Contains: RecName: Full=Glycinin B3 subunit; Flags: Precursor
563 aa protein
P02858.2 GI:1679376136
371. RecName: Full=Glycinin G3; Short=Glycinin 11S G3; Short=Glycinin A1bB2; AltName: Allergen=Gly m 6; Contains: RecName: Full=Glycinin A1b subunit; AltName: Full=Glycinin A subunit; Contains: RecName: Full=Glycinin B2 subunit; AltName: Full=Glycinin B subunit; Flags: Precursor
481 aa protein
P11828.1 GI:121278
372. RecName: Full=Glycinin G2; Short=Glycinin 11S G2; Short=Glycinin A2B1a; AltName: Allergen=Gly m 6; Contains: RecName: Full=Glycinin A2 subunit; Contains: RecName: Full=Glycinin B1a subunit; Flags: Precursor
485 aa protein
P04405.2 GI:121277
373. RecName: Full=Glycinin G1; Short=Glycinin 11S G1; Short=Glycinin A1aB1b; AltName: Allergen=Gly m 6; Contains: RecName: Full=Glycinin A1a subunit; Short=Glycinin acidic 1a subunit; Contains: RecName: Full=Glycinin Bx subunit; Short=Glycinin basic x subunit; AltName: Full=Glycinin B1b subunit; Short=Glycinin basic 1b subunit; Flags: Precursor
495 aa protein
P04776.2 GI:121276
374. Chain B, PDP-23
28 aa protein
7MMY_B GI:2038649362
375. Chain A, PDP-23
28 aa protein
7MMY_A GI:2038649361
376. snakin-2 precursor
104 aa protein
NP_001275092.1 GI:568214339
377. hypothetical protein CFC21_056319, partial
195 aa protein
KAF7047383.1 GI:1894579854
378. hypothetical protein CFC21_013614
144 aa protein
KAF6997394.1 GI:1894526360
379. uncharacterized protein LOC100278086 precursor
129 aa protein
NP_001144950.1 GI:226528908
380. hypothetical protein D1007_29510
237 aa protein
KAE8795621.1 GI:1779385341
381. hypothetical protein SEVIR_8G188400v2
223 aa protein
TKW01551.1 GI:1645883256
382. unnamed protein product
197 aa protein
VAI01317.1 GI:1572662441
383. unnamed protein product
199 aa protein
VAI01314.1 GI:1572662438
384. snakin-2 precursor
104 aa protein
NP_001307142.1 GI:995970146
385. hypothetical protein SETIT_8G179400v2
223 aa protein
RCV38901.1 GI:1433434718
386. snakin 2, partial
94 aa protein
ABL74292.1 GI:119392328
387. hypothetical protein TRIUR3_07442
195 aa protein
EMS62797.1 GI:474344143
388. snakin-2
104 aa protein
AFQ40023.1 GI:402240225
389. snakin-2
104 aa protein
AFQ40022.1 GI:402240223
390. snakin-2
104 aa protein
AFQ40021.1 GI:402240221
391. snakin-2
104 aa protein
AFQ40020.1 GI:402240219
392. snakin-2
104 aa protein
AFQ40019.1 GI:402240217
393. snakin-2
104 aa protein
AFQ40018.1 GI:402240215
394. snakin-2
104 aa protein
AFQ40017.1 GI:402240213
395. snakin-1
88 aa protein
AFQ40003.1 GI:402240185
396. defensin-like protein, partial
48 aa protein
ADK36631.1 GI:300827243
397. snakin-2
104 aa protein
AEE98996.1 GI:332715320
398. snakin-1
88 aa protein
ACZ04322.1 GI:268373738
399. snakin-2
104 aa protein
ACF74552.2 GI:308535466
400. snakin-2
104 aa protein
ACF74551.2 GI:308535465
401. snakin-2
104 aa protein
ACF74550.2 GI:308535464
402. snakin
104 aa protein
ACM07330.1 GI:221158268
403. Snakin-1
88 aa protein
ACL79835.1 GI:220067265
404. hypothetical protein
129 aa protein
ACG43992.1 GI:195649049
405. hypothetical protein
131 aa protein
ACG25243.1 GI:195606826
406. snakin-1
88 aa protein
ACI23374.1 GI:207091407
407. snakin-1
88 aa protein
ACI23373.1 GI:207091405
408. snakin-1
88 aa protein
ACI23372.1 GI:207091403
409. snakin-1
88 aa protein
ACI23371.1 GI:207091401
410. snakin2
104 aa protein
CAC44011.1 GI:14625943
411. snakin2
104 aa protein
CAC44012.1 GI:14625945
412. RecName: Full=Gamma-terpinene synthase, chloroplastic; AltName: Full=Terpene synthase 2; Short=TcTPS2; Flags: Precursor
597 aa protein
R4JQT5.2 GI:2152672291
413. RecName: Full=Gamma-terpinene synthase, chloroplastic; AltName: Full=Terpene synthase 2; Short=TcTPS2; Flags: Precursor
597 aa protein
R4JGL8.2 GI:2152672290
414. RecName: Full=Gamma-terpinene synthase, chloroplastic; AltName: Full=Terpene synthase 2; Short=TcTPS2; Flags: Precursor
597 aa protein
R4JND9.1 GI:2152672181
415. RecName: Full=Gamma-terpinene synthase, chloroplastic; AltName: Full=Alpha-terpinene synthase; AltName: Full=Terpene synthase 2; Short=OvTPS2; Flags: Precursor
594 aa protein
E2E2P0.1 GI:403399409
416. Hypothetical predicted protein
201 aa protein
CAA3004441.1 GI:1916376651
417. Hypothetical predicted protein
311 aa protein
CAA3004840.1 GI:1916375970
418. glycinin G2 precursor
485 aa protein
NP_001235810.1 GI:351725363
419. beta-conglycinin alpha' subunit precursor
621 aa protein
NP_001237316.2 GI:1199276987
420. hypothetical protein HU200_034432
398 aa protein
KAF8700071.1 GI:1930117696
421. Binding-protein-dependent transport systems inner membrane component
912 aa protein
OMP00334.1 GI:1137239327
422. lipid transfer-like protein, partial
94 aa protein
ADK36632.1 GI:300827245
423. vicilin precursor, partial
625 aa protein
AAD54246.1 GI:5852876
424. Snakin-1, partial
50 aa protein
AAD01518.1 GI:4102634
425. vicilin precursor
666 aa protein
AAD54245.1 GI:5852874
426. vicilin precursor
666 aa protein
AAD54244.1 GI:5852872
427. snakin-1
88 aa protein
CAC44032.1 GI:14627134
428. AMP1
102 aa protein
CAA71842.1 GI:2181943
429. RecName: Full=Protein DETOXIFICATION 45, chloroplastic; Short=AtDTX45; AltName: Full=Multidrug and toxic compound extrusion protein 45; Short=MATE protein 45; Flags: Precursor
560 aa protein
Q9SVE7.2 GI:325530113
430. RecName: Full=9-beta-pimara-7,15-diene synthase, chloroplastic; AltName: Full=Ent-kaurene synthase-like 4; Short=OsKS4; Short=OsKSL4; AltName: Full=OsDTS2; AltName: Full=Syn-pimara-7,15-diene synthase; Flags: Precursor
842 aa protein
Q0JEZ8.1 GI:122234827
431. RecName: Full=Enoyl-
390 aa protein
Q9SLA8.1 GI:75266032
432. RecName: Full=Protein DETOXIFICATION 46, chloroplastic; Short=AtDTX46; AltName: Full=Multidrug and toxic compound extrusion protein 46; Short=MATE protein 46; AltName: Full=Protein EDS5 HOMOLOGUE; Flags: Precursor
559 aa protein
Q8W4G3.1 GI:75162471
433. RecName: Full=Protein DETOXIFICATION 44, chloroplastic; Short=AtDTX44; AltName: Full=Multidrug and toxic compound extrusion protein 44; Short=MATE protein 44; Flags: Precursor
521 aa protein
Q84K71.1 GI:75146798
434. RecName: Full=O-methyltransferase 1, chloroplastic; Short=OsMTS1; AltName: Full=Acetylserotonin O-methyltransferase MTS1; AltName: Full=Protein LESION AND LAMINA BENDING; Short=OsLLB; AltName: Full=Protein PREMATURE LEAF SENESCENCE 3; AltName: Full=Putative leucine carboxyl methyltransferase MTS1; Flags: Precursor
357 aa protein
Q6YSY5.1 GI:75131278
435. RecName: Full=9-beta-pimara-7,15-diene synthase, chloroplastic; AltName: Full=Ent-kaurene synthase-like 4; Short=OsKS4; Short=OsKSL4; AltName: Full=OsDTS2; AltName: Full=Syn-pimara-7,15-diene synthase; Flags: Precursor
840 aa protein
Q66QH3.1 GI:75115422
436. RecName: Full=Protein DETOXIFICATION 47, chloroplastic; Short=AtDTX47; AltName: Full=Multidrug and toxic compound extrusion protein 47; Short=MATE protein 47; AltName: Full=Protein ENHANCED DISEASE SUSCEPTIBILITY 5; Short=Protein EDS5; AltName: Full=Protein IMPORTANT FOR THE ARR PATHWAY 1; Short=Protein IAP1; AltName: Full=Protein SALICYLIC ACID INDUCTION DEFICIENT 1; Short=Protein SID1; Alt…
543 aa protein
Q945F0.1 GI:20137881
437. heterogeneous nuclear ribonucleoprotein A/B isoform X1
361 aa protein
XP_009343161.1 GI:694431482
438. defensin
74 aa protein
URP22649.1 GI:2247866140
439. polygalacturonase inhibiting protein
335 aa protein
URP22648.1 GI:2247866137
440. pathogenesis-related protein 4
143 aa protein
URP22647.1 GI:2247866134
441. RecName: Full=Tuliposide B-converting enzyme 1, amyloplastic; Short=TgTCEB1; Flags: Precursor
440 aa protein
A0A0H5BMX5.1 GI:1210463285
442. RecName: Full=Probable tuliposide A-converting enzyme b6, amyloplastic; Short=TgTCEA-b6; Flags: Precursor
374 aa protein
R4X247.1 GI:550540918
443. RecName: Full=Tuliposide A-converting enzyme b3, amyloplastic; Short=TgTCEA-b3; Flags: Precursor
374 aa protein
R4X5P0.1 GI:550540917
444. RecName: Full=Tuliposide A-converting enzyme b2, amyloplastic; Short=TgTCEA-b2; Flags: Precursor
374 aa protein
R4X4V6.1 GI:550540916
445. RecName: Full=Tuliposide A-converting enzyme b1, amyloplastic; Short=TgTCEA-b1; Flags: Precursor
374 aa protein
R4X244.1 GI:550540915
446. RecName: Full=Tuliposide A-converting enzyme 2, chloroplastic; Short=TgTCEA2; Flags: Precursor
382 aa protein
I4DST9.1 GI:550540914
447. RecName: Full=Tuliposide A-converting enzyme 1, chloroplastic; Short=TgTCEA1; Flags: Precursor
385 aa protein
I4DST8.1 GI:550540913
448. RecName: Full=Phylloplanin; AltName: Full=T-phylloplanin; Flags: Precursor
150 aa protein
Q56S59.1 GI:68052840
449. ribulose-1,5-bisphosphate carboxylase/oxygenase large subunit, partial (chloroplast)
182 aa protein
UOV21312.1 GI:2222703178
450. defensin D1, partial
48 aa protein
QYU73849.1 GI:2079610641
451. unnamed protein product
98 aa protein
CAG7910002.1 GI:2067593647
452. unnamed protein product
84 aa protein
CAG7906050.1 GI:2067561774
453. unnamed protein product
100 aa protein
CAG7893683.1 GI:2067549399
454. unnamed protein product
98 aa protein
CAG7889054.1 GI:2067544767
455. hypothetical protein RHGRI_034451
576 aa protein
KAG5522269.1 GI:2028782927
456. DAZ-associated protein 1
363 aa protein
XP_024184769.1 GI:1365971109
457. DAZ-associated protein 1
363 aa protein
XP_024184768.1 GI:1365971107
458. hypothetical protein IGI04_002222
195 aa protein
KAG5414655.1 GI:2019763763
459. hypothetical protein IGI04_015018
98 aa protein
KAG5400411.1 GI:2019748264
460. unnamed protein product
98 aa protein
CAF2326644.1 GI:1997678636
461. unnamed protein product
90 aa protein
CAF2152654.1 GI:1997636159
462. hypothetical protein PVAP13_8KG262500
442 aa protein
KAG2562855.1 GI:1981849055
463. defensin
80 aa protein
QPK93557.1 GI:1939240532
464. Chain B, agglutinin isolectin 3
186 aa protein
1K7V_B GI:20150708
465. Chain A, agglutinin isolectin 3
186 aa protein
1K7V_A GI:20150707
466. Chain B, agglutinin isolectin 3
186 aa protein
1K7U_B GI:20150706
467. Chain A, agglutinin isolectin 3
186 aa protein
1K7U_A GI:20150705
468. Chain B, agglutinin isolectin 3
186 aa protein
1K7T_B GI:20150704
469. Chain A, agglutinin isolectin 3
186 aa protein
1K7T_A GI:20150703
470. hypothetical protein HU200_032959
123 aa protein
KAF8702575.1 GI:1930120368
471. hypothetical protein HU200_032958
104 aa protein
KAF8702574.1 GI:1930120367
472. hypothetical protein HU200_063214
115 aa protein
KAF8651701.1 GI:1930067559
473. hypothetical protein HU200_063213
111 aa protein
KAF8651700.1 GI:1930067558
474. hypothetical protein HU200_063212
104 aa protein
KAF8651699.1 GI:1930067557
475. unnamed protein product
357 aa protein
CAD6253446.1 GI:1916562866
476. unnamed protein product
441 aa protein
CAD6256576.1 GI:1916559536
477. PsbA, partial (chloroplast)
9 aa protein
QOC24317.1 GI:1908266051
478. hypothetical protein CFC21_053533
195 aa protein
KAF7044284.1 GI:1894576755
479. hypothetical protein Mp_4g01210
628 aa protein
BBN07121.1 GI:1848385288
480. hypothetical protein DAI22_11g177800
291 aa protein
KAF2911408.1 GI:1812538581
481. Putative pentatricopeptide repeat-containing protein
556 aa protein
QHO53745.1 GI:1800394060
482. hypothetical protein E2562_005006
94 aa protein
KAF0895019.1 GI:1796510589
483. uncharacterized protein LOC116001869
229 aa protein
XP_031097677.1 GI:1766785833
484. uncharacterized protein LOC116001869
229 aa protein
XP_031097676.1 GI:1766785831
485. heterogeneous nuclear ribonucleoprotein A/B
365 aa protein
KAB2626460.1 GI:1759383094
486. heterogeneous nuclear ribonucleoprotein A/B-like
361 aa protein
KAB2617833.1 GI:1759374223
487. unnamed protein product, partial
89 aa protein
VVW89466.1 GI:1750922402
488. hypothetical protein E1A91_D05G291400v1
178 aa protein
TYI83417.1 GI:1730928749
489. hypothetical protein C1H46_021695
376 aa protein
TQD92702.1 GI:1697146976
490. putative pentatricopeptide repeat-containing protein At1g12700, mitochondrial
556 aa protein
XP_025651998.1 GI:1431569496
491. beta-conglycinin beta subunit 1
540 aa protein
XP_020226628.1 GI:1150128586
492. hypothetical protein SEVIR_8G173200v2
131 aa protein
TKW01337.1 GI:1645883042
493. heterogeneous nuclear ribonucleoprotein A/B
365 aa protein
XP_008340162.1 GI:657948904
494. unnamed protein product
197 aa protein
VAI01315.1 GI:1572662439
495. unnamed protein product
224 aa protein
VAH38245.1 GI:1572599356
496. hypothetical protein Ahy_A02g007310
705 aa protein
RYR73039.1 GI:1570299953
497. tripeptidyl-peptidase 2-like isoform X3
381 aa protein
XP_004516540.1 GI:502179977
498. tripeptidyl-peptidase 2-like isoform X2
390 aa protein
XP_004516539.1 GI:502179973
499. tripeptidyl-peptidase 2-like isoform X1
392 aa protein
XP_004516538.1 GI:502179969
500. hypothetical protein SETIT_8G162200v2
115 aa protein
RCV38682.1 GI:1433434499
501. phosphoenolpyruvate carboxylase-related kinase, partial
467 aa protein
AWY94154.1 GI:1418094739
502. F-box/kelch-repeat protein, partial
383 aa protein
AWY94153.1 GI:1418094737
503. alpha tubulin, partial
244 aa protein
AWY94152.1 GI:1418094735
504. protein phosphatase 2A, partial
94 aa protein
AWY94151.1 GI:1418094733
505. actin, partial
112 aa protein
AWY94150.1 GI:1418094731
506. elongation factor 1-alpha, partial
51 aa protein
AWY94149.1 GI:1418094729
507. snakin-like protein
88 aa protein
AWY94148.1 GI:1418094727
508. hypothetical protein PAHAL_4G052100
146 aa protein
PAN22903.1 GI:1238300270
509. hypothetical protein GQ55_8G213000
524 aa protein
PUZ45318.1 GI:1382759276
510. uncharacterized protein LOC112295918 isoform X1
167 aa protein
XP_024403722.1 GI:1373956815
511. putative nucleotide-binding alpha-beta plait domain-containing protein
363 aa protein
PRQ47990.1 GI:1358173515
512. hypothetical protein KFL_006770210
857 aa protein
GAQ90729.1 GI:971507498
513. oligopeptide ABC transporter, partial
309 aa protein
OUS44754.1 GI:1199289640
514. hypothetical protein SORBI_3005G165700
446 aa protein
EES08739.1 GI:241935594
515. uncharacterized protein LOC105157246 isoform X6
216 aa protein
XP_011071910.1 GI:747051641
516. hypothetical protein VOLCADRAFT_101312, partial
565 aa protein
EFJ39145.1 GI:300254332
517. vicilin, partial
249 aa protein
ACZ51236.1 GI:269854044
518. conserved hypothetical protein, partial
165 aa protein
EEF24903.1 GI:223516200
519. PREDICTED: phylloplanin
150 aa protein
XP_016489229.1 GI:1025272821
520. DnaJ isogeny subfamily C member 14
717 aa protein
KYP62529.1 GI:1012351340
521. hypothetical protein TRIUR3_01251
417 aa protein
EMS59180.1 GI:474219395
522. PREDICTED: DAZ-associated protein 1
364 aa protein
XP_011464086.1 GI:764514084
523. PREDICTED: DAZ-associated protein 1
364 aa protein
XP_011464085.1 GI:764514079
524. PREDICTED: DAZ-associated protein 1
364 aa protein
XP_004288032.1 GI:470103201
525. PREDICTED: phylloplanin
150 aa protein
XP_009758395.1 GI:698523178
526. PREDICTED: phylloplanin
150 aa protein
XP_009758394.1 GI:698523176
527. PREDICTED: phylloplanin-like
150 aa protein
XP_009792258.1 GI:698429935
528. cyclotide C, partial
102 aa protein
AGI97142.1 GI:478414766
529. snakin
105 aa protein
AGC92009.1 GI:443427631
530. snakin-1
91 aa protein
AFJ54172.1 GI:387158426
531. snakin-2 precursor
104 aa protein
ADR32106.1 GI:313105492
532. WAMP-2
117 aa protein
CCD30734.1 GI:377823531
533. WAMP-1
116 aa protein
CCD30733.1 GI:377823529
534. snakin-1
88 aa protein
ABQ42625.1 GI:146742176
535. snakin-1
88 aa protein
ABQ42624.1 GI:146742174
536. snakin-1
88 aa protein
ABQ42623.1 GI:146742172
537. snakin-1
88 aa protein
ABQ42622.1 GI:146742170
538. snakin-1
88 aa protein
ABQ42621.1 GI:146742168
539. phase change-related protein
92 aa protein
ADD51188.1 GI:290578587
540. defensin
111 aa protein
ACY72566.1 GI:264683462
541. hypothetical protein VOLCADRAFT_101312, partial
565 aa protein
XP_002959790.1 GI:302857097
542. anti-fungal protein precursor
65 aa protein
AAC05129.1 GI:2935456
543. anti-microbial protein 2
86 aa protein
ABK58708.1 GI:117956280
544. anti-microbial protein 2
86 aa protein
ABK58707.1 GI:117956278
545. anti-microbial protein 2
86 aa protein
ABK58706.1 GI:117956276
546. anti-microbial protein 2
86 aa protein
ABK58705.1 GI:117956274
547. anti-microbial protein 2
86 aa protein
ABK58704.1 GI:117956272
548. anti-microbial protein 2
86 aa protein
ABK58703.1 GI:117956270
549. anti-microbial protein 2
86 aa protein
ABK58702.1 GI:117956268
550. anti-microbial protein 2
86 aa protein
ABK58701.1 GI:117956266
551. phylloplanin precursor
150 aa protein
AAW22988.1 GI:56694502
552. defensin
72 aa protein
AAO38756.1 GI:34391895
553. unnamed protein product
1194 aa protein
CBC10777.1 GI:257340962
554. unnamed protein product
1194 aa protein
CAW45274.1 GI:219804678
555. hypothetical protein
71 aa protein
ACG35562.1 GI:195627464
556. hypothetical protein
393 aa protein
ACG25689.1 GI:195607718
557. defensin
75 aa protein
AAX86993.1 GI:62549225
558. defensin
107 aa protein
CAH61275.1 GI:61657301
559. AMP2 precursor
63 aa protein
CAA01891.1 GI:905254
560. AMP1 precursor, partial
61 aa protein
CAA01890.1 GI:905252
561. pathogenesis protein 5
173 aa protein
CAB99485.1 GI:9501332
562. alpha, alpha'-type beta-conglycinin, partial
62 aa protein
CAB83040.1 GI:7340734
563. RecName: Full=Cycloviolacin-O2
30 aa protein
P58434.1 GI:17432998
564. Chain A, Cycloviolacin O2
30 aa protein
7RMQ_A GI:2098437906
565. Chain A
30 aa protein
7RMS_A GI:2098437909
566. Chain A
30 aa protein
7RMR_A GI:2098437907
567. Chain A, Cycloviolacin-O2
30 aa protein
2KNN_A GI:290789847
568. Chain A, Cycloviolacin-O2
30 aa protein
2KNM_A GI:290789846
569. Chain A, Cycloviolacin-O2
30 aa protein
2KCG_A GI:254574689
570. putative gamma-thionin precursor
107 aa protein
AAD21200.1 GI:4457223
571. defensin, partial
55 aa protein
ABW99097.1 GI:159793522
572. Defensin-like protein, partial
69 aa protein
PHU20900.1 GI:1271205699
573. Defensin-like protein 1
76 aa protein
PHU20899.1 GI:1271205698
574. Defensin-like protein 6
75 aa protein
PHU17080.1 GI:1271201878
575. Defensin-like protein
78 aa protein
PHU11335.1 GI:1271194131
576. Defensin-like protein
78 aa protein
PHU11333.1 GI:1271194129
577. Defensin-like protein, partial
61 aa protein
PHU11332.1 GI:1271194128
578. hypothetical protein BC332_18072
106 aa protein
PHU11142.1 GI:1271193938
579. Defensin-like protein 1
106 aa protein
PHU11140.1 GI:1271193936
580. hypothetical protein BC332_18018
106 aa protein
PHU11088.1 GI:1271193884
581. hypothetical protein BC332_18017
106 aa protein
PHU11087.1 GI:1271193883
582. hypothetical protein BC332_17904
336 aa protein
PHU10974.1 GI:1271193770
583. Defensin-like protein
106 aa protein
PHU10972.1 GI:1271193768
584. hypothetical protein BC332_17900
106 aa protein
PHU10970.1 GI:1271193766
585. hypothetical protein BC332_17856
110 aa protein
PHU10926.1 GI:1271193722
586. hypothetical protein BC332_17855
106 aa protein
PHU10925.1 GI:1271193721
587. hypothetical protein BC332_17854
89 aa protein
PHU10924.1 GI:1271193720
588. hypothetical protein BC332_17853, partial
128 aa protein
PHU10923.1 GI:1271193719
589. Defensin-like protein, partial
83 aa protein
PHU10922.1 GI:1271193718
590. Floral defensin-like protein 2
104 aa protein
PHU10919.1 GI:1271193715
591. hypothetical protein BC332_17848
136 aa protein
PHU10918.1 GI:1271193714
592. hypothetical protein BC332_30017
107 aa protein
PHU00230.1 GI:1271179021
593. Defensin-like protein, partial
75 aa protein
PHT99295.1 GI:1271176082
594. Defensin J1-2
74 aa protein
PHT99255.1 GI:1271176042
595. Defensin J1-1
75 aa protein
PHT99254.1 GI:1271176041
596. hypothetical protein BC332_34382
88 aa protein
PHT96692.1 GI:1271172458
597. Defensin-like protein 1
76 aa protein
PHT96429.1 GI:1271163137
598. RecName: Full=Gymnin
10 aa protein
P84200.1 GI:55583845
599. RecName: Full=Kalata-B1; Flags: Precursor
124 aa protein
P56254.3 GI:17433718
600. kalata B1
29 aa protein
A56283 GI:1083925
601. kalata B1 precursor
124 aa protein
AAL05477.1 GI:15667741
602. kalata B1 precursor protein, partial
121 aa protein
ACI29319.1 GI:208502261
603. Chain A, Kalata B1
29 aa protein
1K48_A GI:2200754755
604. Chain A, KALATA B1
29 aa protein
1KAL_A GI:2200753320
605. Chain A, Kalata B1
29 aa protein
1ZNU_A GI:1806062382
606. Chain A, kalata B1
29 aa protein
1NB1_A GI:62739033
607. Chain A, kalata B2
29 aa protein
1PT4_A GI:52695340
608. Chain A, kalata B1
30 aa protein
2MN1_A GI:823630995
609. cyclotide precursor Oak10, partial
106 aa protein
ADJ17473.1 GI:299150255
610. protein disulfide isomerase precursor, partial
531 aa protein
ABS11216.1 GI:151413538
611. Chain A, Kalata-B4
29 aa protein
1JJZ_A GI:1890525699
612. Chain A, Kalata-B12
28 aa protein
2KVX_A GI:325533386
613. Chain A, Kalata-B1
33 aa protein
2MH1_A GI:575403098
614. Chain A, Kalata-B1
29 aa protein
4TTM_A GI:683437622
615. Chain A, Kalata-B1
29 aa protein
2KHB_A GI:292659486
616. Chain A, Kalata-B1
29 aa protein
7LHC_A GI:2119412843
617 RecName: Full=Flower-specific defensin; AltName: Full=NaD1; Flags: Precursor
105 aa protein
Q8GTM0.1 GI:44887844
618. flower-specific defensin precursor
105 aa protein
AAN70999.1 GI:25005097
619. Chain B, Flower-specific Defensin
47 aa protein
4AB0_B GI:385251987
620. Chain A, Flower-specific Defensin
47 aa protein
4AB0_A GI:385251986
621. Chain B, Flower-specific Defensin
47 aa protein
4AAZ_B GI:385251985
622. Chain A, Flower-specific Defensin
47 aa protein
4AAZ_A GI:385251984
623. Chain N, Flower-specific Defensin
47 aa protein
4CQK_N GI:618854905
624. Chain M, Flower-specific Defensin
47 aa protein
4CQK_M GI:618854904
625. Chain L, Flower-specific Defensin
47 aa protein
4CQK_L GI:618854903
626. Chain K, Flower-specific Defensin
47 aa protein
4CQK_K GI:618854902
627. Chain J, Flower-specific Defensin
47 aa protein
4CQK_J GI:618854901
628. Chain I, Flower-specific Defensin
47 aa protein
4CQK_I GI:618854900
629. Chain H, Flower-specific Defensin
47 aa protein
4CQK_H GI:618854899
630. Chain G, Flower-specific Defensin
47 aa protein
4CQK_G GI:618854898
631. Chain F, Flower-specific Defensin
47 aa protein
4CQK_F GI:618854897
632. Chain E, Flower-specific Defensin
47 aa protein
4CQK_E GI:618854896
633. Chain D, Flower-specific Defensin
47 aa protein
4CQK_D GI:618854895
634. Chain C, Flower-specific Defensin
47 aa protein
4CQK_C GI:618854894
635. Chain B, Flower-specific Defensin
47 aa protein
4CQK_B GI:618854893
636. Chain A, Flower-specific Defensin
47 aa protein
4CQK_A GI:618854892
637. Chain T, Flower-specific defensin
48 aa protein
6B55_T GI:1391852064
638. Chain S, Flower-specific defensin
48 aa protein
6B55_S GI:1391852063
639. Chain R, Flower-specific defensin
48 aa protein
6B55_R GI:1391852062
640. Chain Q, Flower-specific defensin
48 aa protein
6B55_Q GI:1391852061
641. Chain P, Flower-specific defensin
48 aa protein
6B55_P GI:1391852060
642. Chain O, Flower-specific defensin
48 aa protein
6B55_O GI:1391852059
643. Chain N, Flower-specific defensin
48 aa protein
6B55_N GI:1391852058
644. Chain M, Flower-specific defensin
48 aa protein
6B55_M GI:1391852057
645. Chain L, Flower-specific defensin
48 aa protein
6B55_L GI:1391852056
646. Chain K, Flower-specific defensin
48 aa protein
6B55_K GI:1391852055
647. Chain J, Flower-specific defensin
48 aa protein
6B55_J GI:1391852054
648. Chain I, Flower-specific defensin
48 aa protein
6B55_I GI:1391852053
649. Chain H, Flower-specific defensin
48 aa protein
6B55_H GI:1391852052
650. Chain G, Flower-specific defensin
48 aa protein
6B55_G GI:1391852051
651. Chain F, Flower-specific defensin
48 aa protein
6B55_F GI:1391852050
652. Chain E, Flower-specific defensin
48 aa protein
6B55_E GI:1391852049
653. Chain D, Flower-specific defensin
48 aa protein
6B55_D GI:1391852048
654. Chain C, Flower-specific defensin
48 aa protein
6B55_C GI:1391852047
655. Chain B, Flower-specific defensin
48 aa protein
6B55_B GI:1391852046
656. Chain A, Flower-specific defensin
48 aa protein
6B55_A GI:1391852045
657. ribulose-1,5-bisphosphate carboxylase/oxygenase large subunit, partial (chloroplast)
452 aa protein
QBM26034.1 GI:1593334733
658. maturase K, partial (chloroplast)
358 aa protein
QBM26018.1 GI:1593334656
659. ATPase subunit 6, partial (mitochondrion)
213 aa protein
ACD02189.1 GI:187237025
660. ribulose-1,5-bisphosphate carboxylase/oxygenase large subunit, partial (chloroplast)
468 aa protein
ABC59584.1 GI:84621502
661. acetyl co-A carboxylase, partial
391 aa protein
QBM26005.1 GI:1593334608
662. acetyl co-A carboxylase, partial (chloroplast)
406 aa protein
ABC59606.1 GI:84621546
663. maturase K, partial (chloroplast)
377 aa protein
ABC59595.1 GI:84621524
664. maturase K, partial (chloroplast)
377 aa protein
ABS17574.1 GI:151564247
665. RecName: Full=Thionin
47 aa protein
P07504.1 GI:135798
666. RecName: Full=Defensin-like protein; AltName: Full=Sesquin
10 aa protein
P84868.1 GI:109894868
667. Chain A, Varv peptide F
[truncated: 26 more rows]

## Sheet: Supplementary Table S6
Supplementary Table S6. Protein group level, NCBI accession number (ID) and protein name, Andromeda score, relative molecular mass (Mr), average normalized LFQ intensity, and plant sequence similarity for the 111 quinoa grain proteins from R, B, W, and RO quinoa that were classified as cytotoxic proteins.
CYTOTOXIC PROTEINS
Chenopodium quinoa									Plant homology
1,2Protein group level [6]	1,2Protein group level [6]	Accesion number (ID) / Protein name	3Andromeda score	Mr	4,5Average Normalized LFQ Intensity				Accesion number (ID) / Protein name	Plant organism	6Identity (%)	7Cytotoxic protein types
					R	B	W	RO
1	9	XP_021717218.1 heat shock 70 kDa protein, mitochondrial-like	323.31	72.859	80179500	65215500	62969500	64178000	AAB22587.1 ribosome-inactivating protein-related protein, partial	Luffa aegyptiaca	59.919	RIPs
2	27	XP_021731972.1 heat shock 70 kDa protein 14-like	323.31	93.178	66166500	55661000	64817500	58469500	XP_037486030.1 uncharacterized protein LOC119364649	Triticum dicoccoides	33.418	RIPs
3	69	XP_021757355.1 phosphoglycerate kinase 3, cytosolic	323.31	42.456	195930000	211065000	216540000	196385000	TVU32734.1 hypothetical protein EJB05_24490, partial	Eragrostis curvula	64.045	RIPs
4	73	XP_021760397.1 stromal 70 kDa heat shock-related protein, chloroplastic-like	323.31	74.859	371380000	438025000	409620000	416935000	AAB22587.1 ribosome-inactivating protein-related protein, partial	Luffa aegyptiaca	53.252	RIPs
5	77	XP_021763741.1 luminal-binding protein-like	323.31	73.579	151360000	156870000	146005000	155760000	AAB22587.1 ribosome-inactivating protein-related protein, partial	Luffa aegyptiaca	50.965	RIPs
6	146	XP_021743068.1 stromal 70 kDa heat shock-related protein, chloroplastic	236.51	75.99	106565000	97076500	89645500	75478500	AAB22587.1 ribosome-inactivating protein-related protein, partial	Luffa aegyptiaca	50	RIPs
7	152	XP_021719718.1 putative lactoylglutathione lyase	233.28	32.331	104765000	120965000	149420000	112620000	TVU20148.1 hypothetical protein EJB05_36344, partial	Eragrostis curvula	54.225	RIPs
8	237	XP_021722096.1 60S acidic ribosomal protein P2-2-like	156.87	11.366	219680000	215345000	234730000	225905000	NP_001105377.1 60S acidic ribosomal protein P2A precursor	Zea mays	64.286	RIPs
9	239	XP_021750597.1 protein synthesis inhibitor PD-S2-like	155.93	31.672	85809500	109057000	162355000	112107500	XP_021750597.1 protein synthesis inhibitor PD-S2-like	Chenopodium quinoa	100	RIPs
10	253	XP_021722807.1 phosphoglycerate kinase, chloroplastic-like	148.14	50.863	53945000	41362000	49378500	40731000	TVU32734.1 hypothetical protein EJB05_24490, partial	Eragrostis curvula	65.556	RIPs
11	259	XP_021767383.1 UDP-D-apiose/UDP-D-xylose synthase 2	140.64	43.473	42488500	37141500	35047500	39273000	VAH12695.1 unnamed protein product	Triticum turgidum subsp. durum	56.667	RIPs
12	267	XP_021721085.1 T-complex protein 1 subunit alpha-like	136.35	58.684	25212000	20234000	24161000	16956000	TVU14975.1 hypothetical protein EJB05_38472, partial	Eragrostis curvula	69.767	RIPs
13	361	XP_021756776.1 heat shock 70 kDa protein-like	83.578	71.27	97203000	87706500	74949500	90091500	TVU32734.1 hypothetical protein EJB05_24490, partial	Eragrostis curvula	62.36	RIPs
14	391	XP_021774970.1 luminal-binding protein	76.085	73.511	71750500	54479500	0	77096000	AAB22587.1 ribosome-inactivating protein-related protein, partial	Luffa aegyptiaca	51.351	RIPs
15	405	XP_021738005.1 GTP-binding nuclear protein Ran-3	70.153	25.18	119230000	148900000	147780000	138845000	PWA79530.1 Ras-like GTP-binding protein 3F-1	Artemisia annua	57.727	RIPs
16	520	XP_021724804.1 obg-like ATPase 1; XP_021717641.1 obg-like ATPase 1; XP_021717640.1 obg-like ATPase 1; XP_021717639.1 obg-like ATPase 1	47.483	44.563	25157500	23878500	29781500	28795500	XP_037461170.1 uncharacterized protein LOC119332102 isoform X2	Triticum dicoccoides	81.818	RIPs
17	616	XP_021736817.1 coatomer subunit beta-1-like isoform X2; XP_021731962.1 coatomer subunit beta-1; XP_021731961.1 coatomer subunit beta-1; XP_021736816.1 coatomer subunit beta-1-like isoform X1	35.227	103.72	15180000	17962500	13798000	14315000	XP_024314019.1 uncharacterized protein LOC104582992 isoform X3	Brachypodium distachyon	35.016	RIPs
									XP_014753861.2 uncharacterized protein LOC104582992 isoform X2	Brachypodium distachyon		RIPs
									XP_024314018.1 uncharacterized protein LOC104582992 isoform X1	Brachypodium distachyon		RIPs
									KQK02443.2 hypothetical protein BRADI_2g01476v3	Brachypodium distachyon		RIPs
18	629	XP_021757554.1 monodehydroascorbate reductase 5, mitochondrial-like; XP_021754234.1 monodehydroascorbate reductase 5, mitochondrial-like	33.901	53.882	11249300	10363850	16245000	10568500	XP_037461170.1 uncharacterized protein LOC119332102 isoform X2	Triticum dicoccoides	36.232	RIPs
									XP_037461169.1 uncharacterized protein LOC119332102 isoform X1	Triticum dicoccoides		RIPs
19*	634	XP_021721856.1 heterogeneous nuclear ribonucleoprotein 1-like; XP_021752775.1 heterogeneous nuclear ribonucleoprotein 1-like	33.553	41.507	79941000	78510000	47222500	57767000	XP_037414088.1 uncharacterized protein LOC119276992	Triticum dicoccoides	37.838	RIPs
20	638	XP_021716413.1 60S acidic ribosomal protein P2-4-like	33.142	11.308	226680000	228200000	267335000	209455000	NP_001105377.1 60S acidic ribosomal protein P2A precursor	Zea mays	64.286	RIPs
21	900	XP_021764768.1 60S acidic ribosomal protein P2A-like; XP_021728700.1 60S acidic ribosomal protein P2A-like	12.799	11.348	13030000	11813500	12270000	12061000	NP_001105377.1 60S acidic ribosomal protein P2A precursor	Zea mays	67.257	RIPs
22	903	XP_021757342.1 ubiquitin carboxyl-terminal hydrolase 6-like; XP_021767598.1 ubiquitin carboxyl-terminal hydrolase 6-like	12.708	55.217	10063200	9152500	9687550	0	XP_024317887.1 uncharacterized protein LOC104581535	Brachypodium distachyon	46.586	RIPs
23	1154	XP_021764504.1 far upstream element-binding protein 1-like; XP_021741611.1 far upstream element-binding protein 1-like	4.2632	81.114	10991500	14227000	0	0	TVU33135.1 hypothetical protein EJB05_24920, partial	Eragrostis curvula	50	RIPs
24	1204	XP_021755504.1 2S albumin-like	2.6036	16.616	26411000	0	82117000	33577500	AAP97084.1 ribosome-inactivating protein luffin S2, partial	Luffa aegyptiaca	30.645	RIPs
25	16	XP_021720202.1 vignain-like	323.31	40.379	199190000	227205000	266965000	202220000	Q9FGR9.1 KDEL-tailed cysteine endopeptidase CEP1, Cysteine proteinase CP56, Short=AtCP56	Arabidopsis thaliana	72.727	PIs
26	54	XP_021746603.1 vignain-like	323.31	39.153	207475000	207250000	286440000	254910000	Q9FGR9.1 KDEL-tailed cysteine endopeptidase CEP1, Cysteine proteinase CP56, Short=AtCP56	Arabidopsis thaliana	66.276	PIs
27	74	XP_021762341.1 cysteine proteinase inhibitor 6-like	323.31	28.48	270110000	229990000	204330000	282755000	Q8H0X6.2 Cysteine proteinase inhibitor 6, Short=AtCYS-6	Arabidopsis thaliana	64.078	PIs
28	507	XP_021735042.1 cysteine proteinase COT44-like; XP_021714366.1 cysteine proteinase COT44-like	50.382	40.732	18399500	21901500	18208500	20891500	BAF01762.1 cysteine protease component of protease-inhibitor complex	Arabidopsis thaliana	69.849	PIs
29	593	XP_021752594.1 cysteine proteinase inhibitor 6-like	37.579	28.455	268610000	137995000	160910000	155020000	Q8H0X6.2 Cysteine proteinase inhibitor 6, Short=AtCYS-6	Arabidopsis thaliana	62.621	PIs
30	781	XP_021740857.1 vignain-like	20.232	39.296	68602500	100189500	117555000	103342500	Q9FGR9.1 KDEL-tailed cysteine endopeptidase CEP1, Cysteine proteinase CP56, Short=AtCP56	Arabidopsis thaliana	66.276	PIs
31	831	XP_021749770.1 vignain-like	16.329	40.419	13476500	20580000	37237500	23151000	Q9FGR9.1 KDEL-tailed cysteine endopeptidase CEP1, Cysteine proteinase CP56, Short=AtCP56	Arabidopsis thaliana	72.452	PIs
32*	872	XP_021760599.1 defensin-like protein 2; XP_021725721.1 defensin Ec-AMP-D2-like	14.35	8.5882	0	21579000	11080000	24335500	AAC97221.1 protease inhibitor II	Arabidopsis thaliana	59.74	PIs
33*	1149	XP_021768406.1 lipid transfer-like protein VAS	4.3176	14.66	18629500	14794000	11171000	26316000	NP_001117596.1 Bifunctional inhibitor/lipid-transfer protein/seed storage 2S albumin superfamily protein	Arabidopsis thaliana	32	PIs
34	7	XP_021716898.1 late embryogenesis abundant protein D-34-like; XP_021776094.1 late embryogenesis abundant protein D-34-like	323.31	27.661	167340000	99360000	101725000	83440000	CAD5311586. unnamed protein product	Arabidopsis thaliana	60.163	AIs
35	344	XP_021762676.1 late embryogenesis abundant protein D-34-like	91.668	26.874	47081500	49780500	26926000	29679000	CAD5311586.1 unnamed protein product	Arabidopsis thaliana	54.545	AIs
36	495	XP_021758596.1 2S albumin-like	51.501	16.812	262510000	305055000	407215000	389995000	BAH56857.1 AT4G27150	Arabidopsis thaliana	29.915	AIs
37*	1074	XP_021766645.1 non-specific lipid-transfer protein-like	6.6618	11.688	14421000	16118500	30179500	75938500	AED97172.1 Bifunctional inhibitor/lipid-transfer protein/seed storage 2S albumin superfamily protein	Arabidopsis thaliana	38.095	AIs
38*	1149	XP_021768406.1 lipid transfer-like protein VAS	4.3176	14.66	18629500	14794000	11171000	26316000	Q1PFD8.1 Non-specific lipid transfer protein GPI-anchored 9; Short=AtLTPG-9; Short=Protein LTP-GPI-ANCHORED 9; Flags: Precursor	Arabidopsis thaliana	42.105	AIs
39	29	XP_021732234.1 uncharacterized protein LOC110699051	323.31	51.14	119340000	83225500	111935000	157710000	AE9448825.1 hypothetical protein C3L33_19265, partial	Rhododendron williamsianum	56.818	PFTs
40	470	XP_021731193.1 protein transport protein SEC23-like; XP_021765891.1 protein transport protein SEC23-like	56.107	86.824	16785500	16804500	16523500	16517500	AE8712301.1 putative methionine--tRNA ligase-like	Hibiscus syriacus	74.449	PFTs
41	3	XP_021715439.1 tubulin beta-2 chain-like	323.31	50.184	118705000	132755000	118245000	127920000	AWY94152.1 alpha tubulin, partial	Peltophorum dubium	37	AMPs
42	11	XP_021717850.1 vicilin-like seed storage protein At2g18540	323.31	96.603	217910000	211450000	251370000	267510000	AAD54246.1 vicilin precursor, partial	Macadamia integrifolia	25	AMPs
			323.31						Q9SPL3.1 vicilin-like antimicrobial peptides 2-3	Macadamia integrifolia
			323.31						P02858.2 glycinin G4	Glycine max
43	40	XP_021738617.1 glycine-rich RNA-binding protein-like	323.31	16.125	536275000	676830000	411345000	712255000	KAB2626460.1 heterogeneous nuclear ribonucleoprotein A/B	Pyrus ussuriensis x Pyrus communis	42	AMPs
			323.31						KAB2617833.1 heterogeneous nuclear ribonucleoprotein A/B-like	Pyrus ussuriensis x Pyrus communis
			323.31						XP_009345966.1 heterogeneous nuclear ribonucleoprotein A/B-like	Pyrus x bretschneideri
			323.31						XP_009343161.1 heterogeneous nuclear ribonucleoprotein A/B-like	Pyrus x bretschneideri
			323.31						XP_009367149.1 heterogeneous nuclear ribonucleoprotein A/B	Pyrus x bretschneideri
			323.31						XP_008340162.1 heterogeneous nuclear ribonucleoprotein A/B	Malus domestica
			323.31						TQD92702.1 hypothetical protein C1H46_021695	Malus baccata
44	45	XP_021742662.1 protein disulfide-isomerase like 2-1-like; XP_021772768.1 protein disulfide-isomerase like 2-1-like	323.31	39.377	70026500	61814500	48654000	86822000	ABS11216.1 protein disulfide isomerase precursor, partial	Oldenlandia affinis	44	AMPs
45	60	XP_021752233.1 13S globulin seed storage protein 1-like	323.31	52.327	1052690000	1231150000	737465000	891065000	P02858.2 glycinin G4	Glycine max	45	AMPs
46	61	XP_021752668.1 13S globulin seed storage protein 2-like	323.31	60.999	5614050000	5822250000	7783500000	8922050000	P04347.1 glycinin G5	Glycine max	36	AMPs
47	72	XP_021760134.1 RNA-binding protein CP29B, chloroplastic-like	323.31	29.597	196070000	155015000	149595000	145620000	KAB2626460.1 heterogeneous nuclear ribonucleoprotein A/B	Pyrus ussuriensis x Pyrus communis	36	AMPs
48	75	XP_021762713.1 vicilin-like antimicrobial peptides 2-1	323.31	63.934	1198900000	1328400000	1330000000	1343700000	PSS14603.1 antimicrobial peptide 2d like	Actinidia chinensis var. chinensis	51	AMPs
49	85	XP_021768828.1 legumin A-like	323.31	53.642	5460900000	4653700000	4015250000	6551550000	P84868.1 defensin-like protein	Vigna unguiculata subsp. sesquipedalis	100	AMPs
			323.31						P84200.1 gymnin	Gymnocladus chinensis
50	86	XP_021768838.1 11S globulin seed storage protein 2-like	323.31	52.44	7516100000	7365150000	5990350000	8308150000	P02858.2 glycinin G4	Glycine max	40	AMPs
51	91	XP_021770181.1 legumin A-like	323.31	53.576	11315500000	11370000000	8509800000	12613000000	P84868.1 defensin-like protein	Vigna unguiculata subsp. sesquipedalis	100	AMPs
			323.31						P84200.1 gymnin	Gymnocladus chinensis
52	107	XP_021716953.1 vicilin-like antimicrobial peptides 2-2	292.78	71.302	213815000	188985000	239415000	347365000	PSR94812.1 antimicrobial peptide 2d like	Actinidia chinensis var. Chinensis	43	AMPs
53	121	XP_021764389.1 vicilin-like antimicrobial peptides 2-2	274.89	64.741	445845000	587185000	496470000	537855000	PSR94812.1 antimicrobial peptide 2d like	Actinidia chinensis var. Chinensis	48	AMPs
54	123	XP_021771663.1 alcohol dehydrogenase 1-like	272.36	41.252	528865000	349480000	351420000	341015000	EFJ39145.1 hypothetical protein VOLCADRAFT_101312, partial	Volvox carteri f. nagariensis	29	AMPs
			272.36						XP_002959790.1 hypothetical protein VOLCADRAFT_101312, partial	Volvox carteri f. nagariensis
55	126	XP_021721911.1 13S globulin seed storage protein 1-like	270.88	51.986	202240000	303215000	214235000	255865000	P02858.2 glycinin G4	Glycine max	44	AMPs
56	149	XP_021746146.1 vicilin-like seed storage protein At2g28490	235.67	62.355	278655000	180735000	307625000	230360000	PSS14603.1 antimicrobial peptide 2d like	Actinidia chinensis var. chinensis	31	AMPs
57	164	XP_021749838.1 28 kDa ribonucleoprotein, chloroplastic-like; XP_021720194.1 28 kDa ribonucleoprotein, chloroplastic-like	220.74	31.68	274325000	248075000	284870000	245580000	XP_011464086.1 DAZ-associated protein 1	Fragaria vesca subsp. Vesca	39	AMPs
			220.74						XP_011464085.1 DAZ-associated protein 1	Fragaria vesca subsp. Vesca
			220.74						XP_004288032.1 DAZ-associated protein 1	Fragaria vesca subsp. Vesca
58	216	XP_021717953.1 antimicrobial peptide 2-like	170.96	12.973	650650000	619425000	164140000	614125000	XP_021717953.1 antimicrobial peptide 2-like	Chenopodium quinoa	100	AMPs
59	225	XP_021730489.1 probable carboxylesterase 1	161.55	34.657	90397000	137120000	102210000	199420000	R4X247.1 probable tuliposide A-converting enzyme b6	Tulipa gesneriana	36	AMPs
			161.55		90397000	137120000	102210000	199420000	R4X4V6.1 tuliposide A-converting enzyme b2	Tulipa gesneriana
			161.55		90397000	137120000	102210000	199420000	R4X244.1 tuliposide A-converting enzyme b1	Tulipa gesneriana
			161.55		90397000	137120000	102210000	199420000	R4X5P0.1 tuliposide A-converting enzyme b3	Tulipa gesneriana
60	234	XP_021745760.1 glycine-rich RNA-binding protein 4, mitochondrial-like	158.82	15.793	70717000	61006500	74524500	56185500	KAB2617833.1 heterogeneous nuclear ribonucleoprotein A/B-like	Pyrus ussuriensis x Pyrus communis	42	AMPs
			158.82		70717000	61006500	74524500	56185500	TQD92702.1 hypothetical protein C1H46_021695	Malus baccata
			158.82		70717000	61006500	74524500	56185500	XP_008340162.1 heterogeneous nuclear ribonucleoprotein A/B	Malus domestica
			158.82		70717000	61006500	74524500	56185500	XP_009345966.1 heterogeneous nuclear ribonucleoprotein A/B-like	Pyrus x bretschneideri
			158.82		70717000	61006500	74524500	56185500	XP_009343161.1 heterogeneous nuclear ribonucleoprotein A/B-like	Pyrus x bretschneideri
61	251	XP_021743700.1 protein disulfide-isomerase-like	150.53	56.432	61152500	60299500	54425000	53202500	ABS11216.1 protein disulfide isomerase precursor, partial	Oldenlandia affinis	35	AMPs
62	254	XP_021765110.1 tripeptidyl-peptidase 2-like	144.61	150.01	31266500	27435000	32969000	29498500	XP_004516540.1 tripeptidyl-peptidase 2-like isoform X3	Cicer arietinum	61	AMPs
63	263	XP_021720893.1 osmotin-like protein	138.25	26.68	60746000	100482500	103845000	101058500	CAB99485.1 pathogenesis protein 5	Hordeum vulgare subsp. vulgare	43	AMPs
64	273	XP_021731588.1 glycine-rich RNA-binding, abscisic acid-inducible protein-like	131.99	16.651	25067500	0	26102000	51978500	KAB2626460.1 heterogeneous nuclear ribonucleoprotein A/B	Pyrus ussuriensis x Pyrus communis	46	AMPs
			131.99		25067500	0	26102000	51978500	KAB2617833.1 heterogeneous nuclear ribonucleoprotein A/B-like	Pyrus ussuriensis x Pyrus communis
			131.99		25067500	0	26102000	51978500	TQD92702.1 hypothetical protein C1H46_021695	Malus baccata
			131.99		25067500	0	26102000	51978500	XP_008340162.1 heterogeneous nuclear ribonucleoprotein A/B	Malus domestica
			131.99		25067500	0	26102000	51978500	XP_009345966.1 heterogeneous nuclear ribonucleoprotein A/B-like	Pyrus x bretschneideri
			131.99		25067500	0	26102000	51978500	XP_009343161.1 heterogeneous nuclear ribonucleoprotein A/B-like	Pyrus x bretschneideri
			131.99		25067500	0	26102000	51978500	XP_009367149.1 heterogeneous nuclear ribonucleoprotein A/B	Pyrus x bretschneideri
65	290	XP_021746256.1 protein disulfide isomerase-like 1-4 [Chenopodium quinoa]	117.89	64.057	88472500	84944000	89219500	69193000	ABS11216.1 protein disulfide isomerase precursor, partial	Oldenlandia affinis	69	AMPs
66	351	XP_021765205.1 sorbitol dehydrogenase-like	85.784	38.863	41986500	46541500	40376000	32644000	EFJ39145.1 hypothetical protein VOLCADRAFT_101312, partial	Volvox carteri f. nagariensis	30	AMPs
			85.784		41986500	46541500	40376000	32644000	XP_002959790.1 hypothetical protein VOLCADRAFT_101312, partial	Volvox carteri f. nagariensis
67	367	XP_021716228.1 11S globulin seed storage protein 2-like; XP_021774642.1 11S globulin seed storage protein 2-like	82.556	38.997	35879500	33014000	61776000	43461000	P04405.2 glycinin G2	Glycine max	23	AMPs
			82.556		35879500	33014000	61776000	43461000	NP_001235810.1 glycinin G2 precursor	Glycine max
68	375	XP_021775295.1 eukaryotic peptide chain release factor GTP-binding subunit ERF3A-like; XP_021760841.1 eukaryotic peptide chain release factor GTP-binding subunit ERF3A-like	78.824	58.476	34762500	30854000	32744000	34434000	AWY94149.1 elongation factor 1-alpha, partial	Peltophorum dubium	57	AMPs
69	431	XP_021764464.1 aldehyde dehydrogenase family 2 member C4-like	65.054	54.58	24521000	27285500	41427500	24158000	P58449.1 Varv peptide D	Viola arvensis	62	AMPs
70	442	XP_021747589.1 vicilin-like antimicrobial peptides 2-3	61.845	70.828	146250000	93420500	130990000	195850000	PSR94812.1 antimicrobial peptide 2d like	Actinidia chinensis var. chinensis	43	AMPs
71	461	XP_021723393.1 non-specific lipid-transfer protein-like	57.059	12.878	40955500	0	68916500	72612500	ADK36632.1 lipid transfer-like protein, partial	Solanum lycopersicum var. Cerasiforme	46	AMPs
72	462	XP_021761494.1 glycine-rich RNA-binding protein 2, mitochondrial-like	57.017	23.211	182675000	196765000	172490000	124990000	XP_011464086.1 DAZ-associated protein 1	Fragaria vesca subsp. Vesca	45	AMPs
			57.017		182675000	196765000	172490000	124990000	XP_011464085.1 DAZ-associated protein 1	Fragaria vesca subsp. Vesca
			57.017		182675000	196765000	172490000	124990000	XP_004288032.1 DAZ-associated protein 1	Fragaria vesca subsp. Vesca
73	484	XP_021752375.1 quinone oxidoreductase-like protein 2 homolog	53.94	37.22	18764000	18426500	16794000	18856000	EFJ39145.1 hypothetical protein VOLCADRAFT_101312, partial	Volvox carteri f. nagariensis	23	AMPs
			53.94		18764000	18426500	16794000	18856000	XP_002959790.1 hypothetical protein VOLCADRAFT_101312, partial	Volvox carteri f. nagariensis
74	532	XP_021758336.1 thioredoxin H-type 1-like	45.863	13.205	162725000	144095000	148035000	167210000	ABS11216.1 protein disulfide isomerase precursor, partial	Oldenlandia affinis	31	AMPs
75	542	XP_021719688.1 polyadenylate-binding protein RBP45-like; XP_021766895.1 polyadenylate-binding protein RBP45-like	44.351	46.485	15925000	20442500	18540500	18419500	XP_011464086.1 DAZ-associated protein 1	Fragaria vesca subsp. Vesca	25	AMPs
			44.351		15925000	20442500	18540500	18419500	XP_011464085.1 DAZ-associated protein 1	Fragaria vesca subsp. Vesca
			44.351		15925000	20442500	18540500	18419500	XP_004288032.1 DAZ-associated protein 1	Fragaria vesca subsp. Vesca
76	572	XP_021749042.1 glycine-rich RNA-binding protein 2, mitochondrial-like	39.408	15.724	0	0	37300000	0	XP_024184769.1 DAZ-associated protein 1	Rosa chinensis	44	AMPs
			39.408		0	0	37300000	0	XP_024184768.1 DAZ-associated protein 1	Rosa chinensis
			39.408		0	0	37300000	0	PRQ47990.1 putative nucleotide-binding alpha-beta plait domain-containing protein	Rosa chinensis
77	623	XP_021772218.1 tubulin beta-5 chain-like	34.743	50.181	19416000	32858000	26310000	46284500	AWY94152.1 alpha tubulin, partial	Peltophorum dubium	37	AMPs
78*	634	XP_021721856.1 heterogeneous nuclear ribonucleoprotein 1-like; XP_021752775.1 heterogeneous nuclear ribonucleoprotein 1-like	33.553	41.507	79941000	78510000	47222500	57767000	XP_024184769.1 DAZ-associated protein 1	Rosa chinensis	44	AMPs
			33.553		79941000	78510000	47222500	57767000	XP_024184768.1 DAZ-associated protein 1	Rosa chinensis
			33.553		79941000	78510000	47222500	57767000	PRQ47990.1 putative nucleotide-binding alpha-beta plait domain-containing protein	Rosa chinensis
79	635	XP_021723780.1 polyadenylate-binding protein 2-like; XP_021722566.1 polyadenylate-binding protein 2-like	33.525	71.244	22880000	28542500	19838000	29644000	XP_008340162.1 heterogeneous nuclear ribonucleoprotein A/B	Malus domestica	26	AMPs
			33.525		22880000	28542500	19838000	29644000	XP_009367149.1 heterogeneous nuclear ribonucleoprotein A/B	Pyrus x bretschneideri
80	641	XP_021768967.1 caffeine synthase 1-like	32.86	43.964	34416000	48151500	29938000	50123500	P84868.1 defensin-like protein	Vigna unguiculata subsp. sesquipedalis	83	AMPs
81	667	XP_021735259.1 protein disulfide isomerase-like 2-3; XP_021724558.1 protein disulfide isomerase-like 2-3	29.191	46.136	33396500	23834000	26815000	26702000	ABS11216.1 protein disulfide isomerase precursor, partial	Oldenlandia affinis	47	AMPs
82	689	XP_021720934.1 11S globulin seed storage protein 2-like	27.826	38.876	0	0	17679500	0	P04405.2 glycinin G2	Glycine max	23	AMPs
			27.826		0	0	17679500	0	NP_001235810.1 glycinin G2 precursor	Glycine max
83	722	XP_021760951.1 alcohol dehydrogenase 1	24.386	41.271	57620000	45211000	67187500	0	EFJ39145.1 hypothetical protein VOLCADRAFT_101312, partial	Volvox carteri f. nagariensis	29	AMPs
			24.386		57620000	45211000	67187500	0	XP_002959790.1 hypothetical protein VOLCADRAFT_101312, partial	Volvox carteri f. nagariensis
84	727	XP_021748897.1 ABC transporter E family member 2-like	23.967	67.977	24247500	31410500	23542500	22275500	CBC10777.1 unnamed protein product	Arabidopsis thaliana	29	AMPs
			23.967		24247500	31410500	23542500	22275500	CAW45274.1 unnamed protein product	Arabidopsis thaliana
85	759	XP_021728344.1 protein disulfide isomerase-like 1-4	21.709	64.758	14420500	18704000	18876000	14333500	ABS11216.1 protein disulfide isomerase precursor, partial	Oldenlandia affinis	68	AMPs
86	762	XP_021731590.1 glycine-rich RNA-binding, abscisic acid-inducible protein-like	21.551	16.096	78457000	108060000	66675000	86937500	XP_011464086.1 DAZ-associated protein 1	Fragaria vesca subsp. Vesca	39	AMPs
			21.551		78457000	108060000	66675000	86937500	XP_011464085.1 DAZ-associated protein 1	Fragaria vesca subsp. Vesca
			21.551		78457000	108060000	66675000	86937500	XP_004288032.1 DAZ-associated protein 1	Fragaria vesca subsp. Vesca
			21.551		78457000	108060000	66675000	86937500	KAB2626460.1 heterogeneous nuclear ribonucleoprotein A/B	Pyrus ussuriensis x Pyrus communis
			21.551		78457000	108060000	66675000	86937500	KAB2617833.1 heterogeneous nuclear ribonucleoprotein A/B-like	Pyrus ussuriensis x Pyrus communis
			21.551		78457000	108060000	66675000	86937500	TQD92702.1 hypothetical protein C1H46_021695	Malus baccata
			21.551		78457000	108060000	66675000	86937500	XP_009345966.1 heterogeneous nuclear ribonucleoprotein A/B-like	Pyrus x bretschneideri
			21.551		78457000	108060000	66675000	86937500	XP_009343161.1 heterogeneous nuclear ribonucleoprotein A/B-like	Pyrus x bretschneideri
			21.551		78457000	108060000	66675000	86937500	XP_009367149.1 heterogeneous nuclear ribonucleoprotein A/B	Pyrus x bretschneideri
			21.551		78457000	108060000	66675000	86937500	XP_008340162.1 heterogeneous nuclear ribonucleoprotein A/B	Malus domestica
87	767	XP_021759897.1 thioredoxin H-type 1-like	21.283	13.231	146120000	100353000	0	0	ABS11216.1 protein disulfide isomerase precursor, partial	Oldenlandia affinis	30	AMPs
88	785	XP_021766637.1 non-specific lipid-transfer protein-like	19.859	11.458	0	0	31340000	64377000	ADK36632.1 lipid transfer-like protein, partial	Solanum lycopersicum var. Cerasiforme	58	AMPs
89	855	XP_021733985.1 glycine-rich RNA-binding protein 3, mitochondrial-like	15.003	21.121	0	31617000	0	0	XP_024184769.1 DAZ-associated protein 1	Rosa chinensis	52	AMPs
			15.003		0	31617000	0	0	XP_024184768.1 DAZ-associated protein 1	Rosa chinensis
			15.003		0	31617000	0	0	PRQ47990.1 putative nucleotide-binding alpha-beta plait domain-containing protein	Rosa chinensis
90	871	XP_021764990.1 heterogeneous nuclear ribonucleoprotein Q-like	14.353	55.47	8861300	9711050	5226000	6817100	XP_024184769.1 DAZ-associated protein 1	Rosa chinensis	27	AMPs
			14.353		8861300	9711050	5226000	6817100	XP_024184768.1 DAZ-associated protein 1	Rosa chinensis
			14.353		8861300	9711050	5226000	6817100	PRQ47990.1 putative nucleotide-binding alpha-beta plait domain-containing protein	Rosa chinensis
			14.353		8861300	9711050	5226000	6817100	XP_011464086.1 DAZ-associated protein 1	Fragaria vesca subsp. Vesca
			14.353		8861300	9711050	5226000	6817100	XP_011464085.1 DAZ-associated protein 1	Fragaria vesca subsp. Vesca
			14.353		8861300	9711050	5226000	6817100	XP_004288032.1 DAZ-associated protein 1	Fragaria vesca subsp. Vesca
91*	872	XP_021760599.1 defensin-like protein 2; XP_021725721.1 defensin Ec-AMP-D2-like	14.35	8.5882	0	21579000	11080000	24335500	ADK36631.1 defensin-like protein, partial	Solanum lycopersicum var. Cerasiforme	69	AMPs
92	874	XP_021723219.1 non-specific lipid-transfer protein-like	14.302	11.339	0	0	22484500	45964500	ADK36632.1 lipid transfer-like protein, partial	Solanum lycopersicum var. Cerasiforme	58	AMPs
93	897	XP_021714401.1 peamaclein-like; XP_021735018.1 peamaclein-like	12.934	10.27	23135000	33859000	60106000	59929500	AAD01518.1 snakin-1, partial	Solanum tuberosum	72	AMPs
94	915	XP_021756574.1 peptidyl-prolyl cis-trans isomerase E-like	12.204	18.997	16107500	12403500	11975000	11400500	XP_009343161.1 heterogeneous nuclear ribonucleoprotein A/B-like	Pyrus x bretschneideri	35	AMPs
95	970	XP_021716177.1 LOW QUALITY PROTEIN: osmotin-like protein	9.7411	26.563	0	0	0	54003000	CAB99485.1 pathogenesis protein 5	Hordeum vulgare subsp. vulgare	44	AMPs
96	997	XP_021749254.1 peamaclein-like	8.7148	10.287	0	0	16090000	0	AAD01518.1 snakin-1, partial	Solanum tuberosum	65	AMPs
97	1013	XP_021730770.1 29 kDa ribonucleoprotein A, chloroplastic-like	8.1526	29.633	100666500	68249500	67167000	63287000	KAB2626460.1 heterogeneous nuclear ribonucleoprotein A/B	Pyrus ussuriensis x Pyrus communis	33	AMPs
			8.1526		100666500	68249500	67167000	63287000	KAB2617833.1 heterogeneous nuclear ribonucleoprotein A/B-like	Pyrus ussuriensis x Pyrus communis
			8.1526		100666500	68249500	67167000	63287000	TQD92702.1 hypothetical protein C1H46_021695	Malus baccata
			8.1526		100666500	68249500	67167000	63287000	XP_009345966.1 heterogeneous nuclear ribonucleoprotein A/B-like	Pyrus x bretschneideri
			8.1526		100666500	68249500	67167000	63287000	XP_009343161.1 heterogeneous nuclear ribonucleoprotein A/B-like	Pyrus x bretschneideri
			8.1526		100666500	68249500	67167000	63287000	XP_009367149.1 heterogeneous nuclear ribonucleoprotein A/B	Pyrus x bretschneideri
			8.1526		100666500	68249500	67167000	63287000	XP_008340162.1 heterogeneous nuclear ribonucleoprotein A/B	Malus domestica
98	1015	XP_021771951.1 serine/threonine-protein phosphatase PP2A-2 catalytic subunit isoform X2; XP_021771949.1 serine/threonine-protein phosphatase PP2A catalytic subunit isoform X1; XP_021728837.1 serine/threonine-protein phosphatase PP2A catalytic subunit-like	8.1395	30.928	0	15533500	17757500	0	AWY94151.1 protein phosphatase 2A, partial	Peltophorum dubium	84	AMPs
99	1029	XP_021745020.1 heterogeneous nuclear ribonucleoprotein 1-like	8	36.167	24519500	0	0	0	XP_024184769.1 DAZ-associated protein 1	Rosa chinensis	37	AMPs
									XP_024184768.1 DAZ-associated protein 1	Rosa chinensis
									PRQ47990.1 putative nucleotide-binding alpha-beta plait domain-containing protein	Rosa chinensis
									XP_011464086.1 DAZ-associated protein 1	Fragaria vesca subsp. Vesca
									XP_011464085.1 DAZ-associated protein 1	Fragaria vesca subsp. Vesca
									XP_004288032.1 DAZ-associated protein 1	Fragaria vesca subsp. Vesca
100	1044	XP_021725656.1 lectin-C-like	7.3541	11.285	0	89357000	0	79833500	XP_010681204.1 antimicrobial peptide Ar-AMP	Beta vulgaris subsp. Vulgaris	63	AMPs
101*	1074	XP_021766645.1 non-specific lipid-transfer protein-like	6.6618	11.688	14421000	16118500	30179500	75938500	ADK36632.1 lipid transfer-like protein, partial	Solanum lycopersicum var. Cerasiforme	55	AMPs
102	1086	XP_021753039.1 RNA-binding protein 39-like isoform X2; XP_021775226.1 RNA-binding protein 39-like	6.3389	69.692	0	0	5538800	0	XP_024184769.1 DAZ-associated protein 1	Rosa chinensis	25	AMPs
			6.3389		0	0	5538800	0	XP_024184768.1 DAZ-associated protein 1	Rosa chinensis
			6.3389		0	0	5538800	0	PRQ47990.1 putative nucleotide-binding alpha-beta plait domain-containing protein	Rosa chinensis
			6.3389		0	0	5538800	0	KAB2617833.1 heterogeneous nuclear ribonucleoprotein A/B-like	Pyrus ussuriensis x Pyrus communis
			6.3389		0	0	5538800	0	XP_009345966.1 heterogeneous nuclear ribonucleoprotein A/B-like	Pyrus x bretschneideri
			6.3389		0	0	5538800	0	XP_009343161.1 heterogeneous nuclear ribonucleoprotein A/B-like	Pyrus x bretschneideri
			6.3389		0	0	5538800	0	XP_008340162.1 heterogeneous nuclear ribonucleoprotein A/B	Malus domestica
103	1096	XP_021767750.1 heterogeneous nuclear ribonucleoprotein Q-like isoform X2; XP_021767749.1 heterogeneous nuclear ribonucleoprotein Q-like isoform X1	6.0543	51.799	0	6912000	0	0	XP_024184769.1 DAZ-associated protein 1	Rosa chinensis	35	AMPs
			6.0543		0	6912000	0	0	XP_024184768.1 DAZ-associated protein 1	Rosa chinensis
			6.0543		0	6912000	0	0	PRQ47990.1 putative nucleotide-binding alpha-beta plait domain-containing protein	Rosa chinensis
			6.0543		0	6912000	0	0	XP_011464086.1 DAZ-associated protein 1	Fragaria vesca subsp. Vesca
			6.0543		0	6912000	0	0	XP_011464085.1 DAZ-associated protein 1	Fragaria vesca subsp. Vesca
			6.0543		0	6912000	0	0	XP_004288032.1 DAZ-associated protein 1	Fragaria vesca subsp. Vesca
104	1109	XP_021735074.1 peamaclein-like; XP_021714402.1 peamaclein-like	5.6098	10.322	64966000	55713500	137115000	99038000	AAD01518.1 snakin-1, partial	Solanum tuberosum	72	AMPs
105	1115	XP_021725560.1 UBP1-associated protein 2C-like	5.4618	41.63	9242600	10600500	9663250	9225650	TQD92702.1 hypothetical protein C1H46_021695	Malus baccata	28	AMPs
			5.4618		9242600	10600500	9663250	9225650	XP_008340162.1 heterogeneous nuclear ribonucleoprotein A/B	Malus domestica
106	1128	XP_021767656.1 polyadenylate-binding protein RBP47C-like; XP_021729621.1 polyadenylate-binding protein RBP47-like	4.9692	51.748	13913000	0	0	0	KAB2626460.1 heterogeneous nuclear ribonucleoprotein A/B	Pyrus ussuriensis x Pyrus communis	26	AMPs
			4.9692		13913000	0	0	0	XP_009367149.1 heterogeneous nuclear ribonucleoprotein A/B	Pyrus x bretschneideri
			4.9692		13913000	0	0	0	XP_024184769.1 DAZ-associated protein 1	Rosa chinensis
			4.9692		13913000	0	0	0	XP_024184768.1 DAZ-associated protein 1	Rosa chinensis
			4.9692		13913000	0	0	0	PRQ47990.1 putative nucleotide-binding alpha-beta plait domain-containing protein	Rosa chinensis
			4.9692		13913000	0	0	0	KAB2617833.1 heterogeneous nuclear ribonucleoprotein A/B-like	Pyrus ussuriensis x Pyrus communis
			4.9692		13913000	0	0	0	XP_009345966.1 heterogeneous nuclear ribonucleoprotein A/B-like	Pyrus x bretschneideri
			4.9692		13913000	0	0	0	XP_009343161.1 heterogeneous nuclear ribonucleoprotein A/B-like	Pyrus x bretschneideri
			4.9692		13913000	0	0	0	XP_008340162.1 heterogeneous nuclear ribonucleoprotein A/B	Malus domestica
107	1136	XP_021714548.1 gamma carbonic anhydrase 1, mitochondrial-like; XP_021718041.1 gamma carbonic anhydrase 1, mitochondrial-like	4.7993	28.557	0	20737500	0	0	P58434.1 cycloviolacin-O2	Viola odorata	78	AMPs
			4.7993		0	20737500	0	0	2KNM_A chain A, cycloviolacin-O2	Viola odorata
			4.7993		0	20737500	0	0	2KCG_A chain A, cycloviolacin-O2	Viola odorata
108	1137	XP_021730079.1 tripeptidyl-peptidase 2-like	4.7739	150.54	9880250	0	8527300	0	XP_004516540.1 tripeptidyl-peptidase 2-like isoform X3	Cicer arietinum	60	AMPs
109	1167	XP_021771628.1 glycine-rich RNA-binding protein RZ1A-like; XP_021760990.1 glycine-rich RNA-binding protein RZ1A-like	3.8936	24.052	0	6224850	0	0	XP_009367149.1 heterogeneous nuclear ribonucleoprotein A/B	Pyrus x bretschneideri	38	AMPs
110	1208	XP_021736858.1 protein disulfide isomerase-like 1-6 isoform X3; XP_021736857.1 protein disulfide isomerase-like 1-6 isoform X2; XP_021731984.1 protein disulfide isomerase-like 1-6; XP_021736856.1 protein disulfide isomerase-like 1-6 isoform X1	2.358	47.154	0	0	0	7477800	ABS11216.1 protein disulfide isomerase precursor, partial	Oldenlandia affinis	30	AMPs
111	1209	XP_021773131.1 probable prefoldin subunit 4; XP_021742272.1 probable prefoldin subunit 4	2.3095	14.794	11454500	12319000	0	6873350	P84868.1 defensin-like protein	Vigna unguiculata subsp. sesquipedalis	83	AMPs
			2.3095		11454500	12319000	0	6873350	P84200.1 gymnin	Gymnocladus chinensis
1Protein group level: there are groups of proteins that are sufficiently similar so that the individual proteins cannot be distinguished based on their peptide content. In MaxQuant, identification and quantification are reported at the group level
2Protein group level for the 1,211 quinoa grain proteins identified by label-free mass spectrometry-based shotgun proteomics in a previous work [6]
3Andromeda score: score that reflects the identification accuracy by proteomics [6]
4Normalized label-free quantification (LFQ) intensity: relative protein quantification across all samples that reflects the protein abundance by proteomics [6]
5Normalized LFQ intensity obtained for all the quinoa grains is presented as an average value for the different protein extract samples (n = 2, in all cases, relative standard deviation (%RSD) was lower than 10%)
6Identity (%): determines the matched amino acids (i.e., same residues at the same position) when two sequences are aligned
7Cytotoxic proteins types include ribosome inactivating proteins (RIPs), protease inhibitors (PIs), α-amylase inhibitors (AIs), pore-forming toxins (PFTs), and antimicrobial peptides (AMPs)
*Protein group levels highlighted with and asterisk correspond to quinoa protein group levels highlighed in red, which can be classified as different cytotoxic protein types. This makes a total of 107 non-redundant quinoa grain proteins with cytotoxic activity.
